# Supplementary material for: {μ-6,6′-Dimeth­oxy-2,2′-[propane-1,3-diylbis(nitrilo­methyl­idyne)]diphenolato}trinitratocopper(II)erbium(III) acetone solvate
Source: Acta Crystallogr Sect E Struct Rep Online. 2009 Oct 3;65(Pt 11):m1299. doi: 10.1107/S1600536809037787 (PMC2971433; doi:10.1107/S1600536809037787)
Supplement: Supplementary file 2 [file e-65-m1299-Isup2.hkl]

# 
# h,k,l, Fc-squared, Fo-squared, sigma(Fo-squared) and status flag 
# 
data_I
_shelx_title ' z in P-1' 
_shelx_refln_list_code          4 
_shelx_F_calc_maximum      278.94 
_exptl_crystal_F_000       804.00 
_reflns_d_resolution_high  0.7708 
 
loop_ 
 _symmetry_equiv_pos_as_xyz 
 'x, y, z' 
 '-x, -y, -z' 
 
_cell_length_a     9.4142 
_cell_length_b    12.1505 
_cell_length_c    13.4395 
_cell_angle_alpha  73.056 
_cell_angle_beta   87.298 
_cell_angle_gamma  72.218 
 
_shelx_F_squared_multiplier     1.000 
 
loop_ 
 _refln_index_h 
 _refln_index_k 
 _refln_index_l 
 _refln_F_squared_calc 
 _refln_F_squared_meas 
 _refln_F_squared_sigma 
 _refln_observed_status 
   2   0   0    36669.96    41506.55   1226.54 o 
   3   0   0    13281.10    14995.74    298.67 o 
   4   0   0     3771.94     3696.88     74.11 o 
   5   0   0     4075.29     4206.76     99.64 o 
   6   0   0     3382.09     3733.37     95.26 o 
   7   0   0     2412.84     2582.43    116.14 o 
   8   0   0       15.03       14.22      7.91 o 
   9   0   0      666.29      744.94     44.41 o 
  10   0   0       55.70       54.59     12.87 o 
  11   0   0       89.41       92.35     15.62 o 
 -11   1   0       17.56       22.71      8.07 o 
 -10   1   0      705.71      699.37     22.44 o 
  -9   1   0      251.02      310.50     13.97 o 
  -8   1   0     2242.93     2330.48     54.72 o 
  -7   1   0     8390.57     9094.04    276.86 o 
  -6   1   0      805.91      812.04     26.53 o 
  -5   1   0    19398.79    22331.64    780.96 o 
  -4   1   0       43.14       33.76      4.54 o 
  -3   1   0    31829.47    36427.34   1491.63 o 
  -2   1   0     2860.26     3396.58     65.58 o 
  -1   1   0    26286.86    26394.75   1634.29 o 
   2   1   0     3100.05     3165.33     43.91 o 
   3   1   0     3643.68     3920.64     58.84 o 
   4   1   0     9145.23     9689.36    197.10 o 
   5   1   0      129.47      169.45      9.42 o 
   6   1   0     1934.25     1967.99     40.86 o 
   7   1   0       25.77       40.63      7.42 o 
   8   1   0      864.23      864.01     27.87 o 
   9   1   0      703.61      763.63     41.75 o 
  10   1   0        0.30      -12.15     12.15 o 
  11   1   0      311.90      340.07     50.86 o 
 -11   2   0      278.33      289.62     17.10 o 
 -10   2   0      958.15      919.01     33.15 o 
  -9   2   0       53.88       49.68      6.84 o 
  -8   2   0     3722.25     3901.79     98.02 o 
  -7   2   0      442.39      409.88     13.34 o 
  -6   2   0    11543.97    12107.85    292.27 o 
  -5   2   0     4198.48     4485.58    121.62 o 
  -4   2   0     1386.37     1346.99     37.12 o 
  -3   2   0    17432.63    19635.45    769.78 o 
  -2   2   0      637.34      521.34     31.88 o 
  -1   2   0     5735.50     5572.05    174.97 o 
   0   2   0     3335.19     3581.75     57.69 o 
   1   2   0    21475.46    22120.24    696.30 o 
   2   2   0     1517.31     1492.59     30.04 o 
   3   2   0     4217.48     4137.63     69.79 o 
   4   2   0     2360.64     2362.58     49.82 o 
   5   2   0       67.15       31.95      3.66 o 
   6   2   0      454.26      471.80     11.11 o 
   7   2   0       39.33       32.41      6.01 o 
   8   2   0     1173.11     1140.18    144.60 o 
   9   2   0      276.12      303.63     46.30 o 
  10   2   0      227.95      289.21     30.36 o 
  11   2   0      749.38      763.63     53.89 o 
  12   2   0        6.32      -18.22     18.22 o 
 -10   3   0      119.98      135.44     10.93 o 
  -9   3   0     1038.38     1070.38     28.25 o 
  -8   3   0      637.51      688.29     20.71 o 
  -7   3   0     2214.31     2257.03     72.57 o 
  -6   3   0     3492.24     3645.40     97.26 o 
  -5   3   0     2270.48     2352.24     45.54 o 
  -4   3   0     5218.76     5278.81    178.51 o 
  -3   3   0      376.28      520.29     32.26 o 
  -2   3   0     6596.96     6684.28    130.69 o 
  -1   3   0      310.73      299.70     11.77 o 
   0   3   0     6279.69     6255.53    136.25 o 
   1   3   0     8209.57     8695.89    202.00 o 
   2   3   0     3148.36     2787.98     55.50 o 
   3   3   0    14934.65    15253.62    478.17 o 
   4   3   0     1811.00     1747.24     81.22 o 
   5   3   0     1011.45      855.75     27.08 o 
   6   3   0     2284.37     2225.95     42.48 o 
   7   3   0      173.97      175.29     11.18 o 
   8   3   0     1721.71     1603.42     58.80 o 
   9   3   0       34.09       25.73      7.21 o 
  10   3   0     1606.67     1688.95     88.81 o 
  11   3   0       77.67        9.87     15.94 o 
  12   3   0      460.17      492.64     50.10 o 
 -10   4   0      248.90      322.61     34.92 o 
  -9   4   0      864.14      831.28     52.62 o 
  -8   4   0       97.28      128.18      7.26 o 
  -7   4   0     2758.96     2934.64    117.18 o 
  -6   4   0        1.17        5.72      6.70 o 
  -5   4   0     3116.16     3346.88     73.33 o 
  -4   4   0      572.22      577.63     14.67 o 
  -3   4   0      523.25      449.33     13.66 o 
  -2   4   0     3580.56     3636.13     88.43 o 
  -1   4   0      173.62      175.56      6.44 o 
   0   4   0     7460.64     7592.31    164.72 o 
   1   4   0       22.04       38.71      6.32 o 
   2   4   0     3912.51     3564.10     71.64 o 
   3   4   0     5876.60     5650.59    126.30 o 
   4   4   0      113.13      105.54     31.12 o 
   5   4   0    10532.37     9952.01    276.77 o 
   6   4   0     1279.14     1210.56     27.51 o 
   7   4   0     2970.74     2871.00     60.54 o 
   8   4   0      647.86      641.01     27.47 o 
   9   4   0      968.93      939.93     52.83 o 
  10   4   0     1151.12      997.60     98.68 o 
  11   4   0      524.22      534.39     48.58 o 
  12   4   0      490.44      500.99     82.74 o 
  -8   5   0      722.77      731.65     24.18 o 
  -7   5   0      864.52      842.91     17.13 o 
  -6   5   0     1220.13     1227.04     27.59 o 
  -5   5   0     1751.21     1924.55     43.54 o 
  -4   5   0       87.68       98.04      6.28 o 
  -3   5   0     3076.75     3226.45     70.21 o 
  -2   5   0     3390.43     3236.96     63.05 o 
  -1   5   0      771.75      817.44     34.16 o 
   0   5   0     3417.31     3572.24    137.01 o 
   1   5   0      103.31      119.71     14.04 o 
   2   5   0     9556.69     9169.21    228.72 o 
   3   5   0      636.57      541.86     31.12 o 
   4   5   0    12540.40    11581.64    392.44 o 
   5   5   0     6276.69     6002.61    184.35 o 
   6   5   0     1068.38      993.40     22.53 o 
   7   5   0     5626.92     5474.23    131.27 o 
   8   5   0      194.11      202.79     12.15 o 
   9   5   0     1076.19     1030.58     49.62 o 
  10   5   0        0.40        1.35      7.97 o 
  11   5   0     1207.06     1280.56     85.02 o 
  12   5   0       12.10        6.07     17.46 o 
  -8   6   0      748.94      875.98     59.97 o 
  -7   6   0       10.20       12.88      3.67 o 
  -6   6   0     1284.84     1301.18     51.86 o 
  -5   6   0      213.15      241.97     12.84 o 
  -4   6   0      331.67      353.94     11.28 o 
  -3   6   0     4915.70     4996.99    137.58 o 
  -2   6   0      635.79      607.45     14.04 o 
  -1   6   0     9468.59     9399.38    254.29 o 
   0   6   0     4691.13     5074.03    105.78 o 
   1   6   0     4971.26     5099.06    110.32 o 
   2   6   0     4617.93     4539.40    100.16 o 
   3   6   0     4568.44     4501.28    155.61 o 
   4   6   0     9348.75     8646.64    233.62 o 
   5   6   0       69.41       49.12     10.63 o 
   6   6   0     5444.39     5483.32    154.45 o 
   7   6   0      298.14      292.42     16.16 o 
   8   6   0     2684.47     2576.13    101.40 o 
   9   6   0        6.48       16.63      4.20 o 
  10   6   0      212.70      207.08     12.03 o 
  11   6   0      446.57      494.92     86.53 o 
  12   6   0      138.56      144.98     34.92 o 
  -7   7   0      107.25        1.52     12.90 o 
  -6   7   0      744.71      750.13     38.07 o 
  -5   7   0       61.64       76.89      7.93 o 
  -4   7   0     3207.85     3345.95    178.38 o 
  -3   7   0     2491.03     2692.21     69.90 o 
  -2   7   0     1969.98     1848.37    125.25 o 
  -1   7   0     6250.78     6107.91    203.81 o 
   0   7   0       35.39       19.90      4.74 o 
   1   7   0     9479.13     9461.53    246.44 o 
   2   7   0       15.25       18.84      5.83 o 
   3   7   0     2635.55     2476.89     88.81 o 
   4   7   0      335.10      331.86     16.95 o 
   5   7   0     6112.87     5635.71    155.97 o 
   6   7   0     1451.98     1641.18     53.49 o 
   7   7   0     2389.94     2267.36    139.67 o 
   8   7   0     2906.74     2626.33     78.03 o 
   9   7   0      117.50      127.04     21.58 o 
  10   7   0      219.98      256.70     24.95 o 
  11   7   0        1.75        5.87     11.66 o 
  12   7   0      212.02      233.04     44.03 o 
  -6   8   0      937.93     1020.20     69.84 o 
  -5   8   0       10.16        8.87      4.24 o 
  -4   8   0     2509.97     2594.71    155.61 o 
  -3   8   0       51.12       52.49     10.76 o 
  -2   8   0     4882.03     4695.49    239.49 o 
  -1   8   0       23.83       25.05      5.62 o 
   0   8   0     8804.47     8728.45    250.13 o 
   1   8   0     2932.66     3005.84     76.61 o 
   2   8   0     6185.47     5880.04    223.55 o 
   3   8   0     1902.69     1719.75     51.17 o 
   4   8   0     3679.82     3409.77    101.05 o 
   5   8   0     5327.07     5094.37    143.95 o 
   6   8   0      985.42      901.07     46.18 o 
   7   8   0     1239.16     1195.14     47.54 o 
   8   8   0       23.70        7.32      7.94 o 
   9   8   0      358.24      377.20     30.76 o 
  10   8   0       30.15       25.76      9.67 o 
  11   8   0       44.10       53.93     17.83 o 
  -6   9   0        8.85      -14.42     18.22 o 
  -5   9   0     1653.50     2013.83    113.10 o 
  -4   9   0       27.57       17.29     13.28 o 
  -3   9   0     3086.96     3243.93    109.94 o 
  -2   9   0     2027.90     1953.01     86.98 o 
  -1   9   0     2066.36     1973.06    116.14 o 
   0   9   0     3787.55     3718.00     83.40 o 
   1   9   0      491.99      498.86     64.14 o 
   2   9   0     6268.16     6071.42    159.08 o 
   3   9   0        3.95       12.07      9.49 o 
   4   9   0     2308.30     2141.75     61.16 o 
   5   9   0       51.03       41.19     10.76 o 
   6   9   0      693.10      685.03     40.99 o 
   7   9   0      198.66      192.30     19.66 o 
   8   9   0      286.86      272.35     28.38 o 
   9   9   0      553.71      475.32     53.46 o 
  10   9   0        1.92        3.53      7.11 o 
  11   9   0       45.89       67.62     19.66 o 
  -5  10   0     1215.93     1253.24     88.81 o 
  -4  10   0      404.26      438.75     74.39 o 
  -3  10   0     1700.02     1715.12     99.75 o 
  -2  10   0       21.67       13.23      5.17 o 
  -1  10   0     3661.65     3354.62    232.28 o 
   0  10   0        1.68        3.51      4.19 o 
   1  10   0     2731.10     2845.86    127.90 o 
   2  10   0      291.07      271.96     14.88 o 
   3  10   0     1086.56     1087.04     42.30 o 
   4  10   0      296.20      293.46     22.39 o 
   5  10   0      160.31      204.08     22.77 o 
   6  10   0      284.07      325.26     28.04 o 
   7  10   0        3.61        2.10     13.66 o 
   8  10   0      305.09      332.75     27.66 o 
   9  10   0      135.01      136.02     21.29 o 
  10  10   0        5.96      -10.80     13.08 o 
  11  10   0      164.99      156.55     26.91 o 
  -4  11   0      908.51     1065.74     82.74 o 
  -3  11   0        4.77        0.76     14.42 o 
  -2  11   0      347.58      341.98     12.26 o 
  -1  11   0      607.81      566.01     22.77 o 
   0  11   0      699.06      700.10     18.97 o 
   1  11   0      280.73      292.47     34.16 o 
   2  11   0      136.24      118.86     17.82 o 
   3  11   0      139.27      151.80     15.18 o 
   4  11   0       15.43       16.27     10.93 o 
   5  11   0      268.73      263.31     19.87 o 
   6  11   0      454.67      458.25     45.36 o 
   7  11   0      124.58      127.76     18.58 o 
   8  11   0      424.78      429.40     31.87 o 
   9  11   0        8.09       13.66     13.29 o 
  10  11   0      191.75      191.61     32.98 o 
  -4  12   0      123.15      132.08     35.68 o 
  -3  12   0      194.15      253.53     41.75 o 
  -2  12   0      229.07      283.14     66.80 o 
  -1  12   0       29.34       29.18      5.76 o 
   0  12   0      476.97      477.45     23.34 o 
   1  12   0      109.44       97.57     15.18 o 
   2  12   0       52.16       47.71      9.74 o 
   3  12   0      539.73      529.18     23.71 o 
   4  12   0       13.88       13.28      9.11 o 
   5  12   0      693.62      669.29     32.07 o 
   6  12   0      211.68      181.81     29.60 o 
   7  12   0      495.13      539.36     34.91 o 
   8  12   0      180.33      161.59     26.34 o 
   9  12   0      147.08      125.82     23.66 o 
  -2  13   0       70.75       68.32     29.60 o 
  -1  13   0       21.87       23.53     20.50 o 
   0  13   0      472.81      428.24     16.83 o 
   1  13   0        2.84        5.96      5.47 o 
   2  13   0      519.31      515.82     26.69 o 
   3  13   0      310.16      322.51     19.32 o 
   4  13   0      318.66      339.37     21.69 o 
   5  13   0      624.81      579.26     38.09 o 
   6  13   0      103.19      135.60     18.91 o 
   7  13   0      740.04      733.34     49.26 o 
   8  13   0       23.90       29.70     15.12 o 
   9  13   0      390.87      332.61     43.80 o 
   0  14   0      298.94      364.36     49.34 o 
   1  14   0      180.94      190.74     12.20 o 
   2  14   0      471.43      442.48     20.20 o 
   3  14   0       70.27       68.31     11.23 o 
   4  14   0      958.45      966.45     60.72 o 
   5  14   0        0.10      -11.33     11.61 o 
   6  14   0      689.07      652.01     54.65 o 
   7  14   0        5.55       33.15     18.53 o 
   3  15   0      228.25      199.40     18.69 o 
   4  15   0      119.19       80.91     14.18 o 
  -7 -14   1      377.90      356.39     38.42 o 
  -6 -14   1        5.30        9.31     14.04 o 
  -5 -14   1      670.78      667.51     35.30 o 
  -4 -14   1      413.91      413.97     30.82 o 
  -3 -14   1      303.89      313.46     23.87 o 
  -2 -14   1      368.26      385.17     44.63 o 
  -1 -14   1      416.57      395.14     74.39 o 
   0 -14   1      740.57      816.01     77.43 o 
  -8 -13   1      455.79      469.26     36.47 o 
  -7 -13   1      404.16      480.11     38.33 o 
  -6 -13   1      667.83      670.24     42.62 o 
  -5 -13   1     1008.84      983.77     56.93 o 
  -4 -13   1      490.93      477.62     35.68 o 
  -3 -13   1      998.74      993.69     34.99 o 
  -2 -13   1      111.68      100.96     10.53 o 
  -1 -13   1     1057.55     1041.67     63.92 o 
   0 -13   1        5.25       -3.87      6.28 o 
   1 -13   1      794.88      964.03     81.22 o 
   2 -13   1       93.46      112.34     55.41 o 
  -9 -12   1      262.33      283.03     31.66 o 
  -8 -12   1      496.20      481.85     44.35 o 
  -7 -12   1       46.47       25.61     13.29 o 
  -6 -12   1     2094.67     2032.85     74.46 o 
  -5 -12   1       28.12       17.21     13.28 o 
  -4 -12   1     1960.94     1922.62     61.16 o 
  -3 -12   1      169.82      169.85     22.24 o 
  -2 -12   1      465.12      442.47     18.22 o 
  -1 -12   1      461.29      430.88     15.68 o 
   0 -12   1      220.71      222.04     17.98 o 
   1 -12   1      427.75      412.73    132.08 o 
   2 -12   1       61.35       51.62     25.05 o 
   3 -12   1      243.38      269.47     45.54 o 
 -10 -11   1       23.31       42.57     18.58 o 
  -9 -11   1      718.14      726.56     46.69 o 
  -8 -11   1       75.86       56.08     20.35 o 
  -7 -11   1     1024.13      985.86     53.85 o 
  -6 -11   1      308.04      324.06     30.02 o 
  -5 -11   1     1439.14     1411.13     57.42 o 
  -4 -11   1      329.56      319.09     30.09 o 
  -3 -11   1      108.57       90.20     11.73 o 
  -2 -11   1     1089.46     1072.64     30.82 o 
  -1 -11   1       16.35       15.72      5.47 o 
   0 -11   1      326.27      318.17     22.57 o 
   1 -11   1      144.99      156.26      8.74 o 
   2 -11   1      402.21      398.65     43.27 o 
   3 -11   1      142.20      152.57     53.89 o 
   4 -11   1        8.65       -3.04     17.46 o 
 -10 -10   1      350.71      350.38     40.91 o 
  -9 -10   1      234.01      237.36     31.09 o 
  -8 -10   1      228.70      232.51     30.18 o 
  -7 -10   1      826.76      833.07     39.99 o 
  -6 -10   1      676.93      617.01     30.58 o 
  -5 -10   1      575.92      525.75     26.04 o 
  -4 -10   1        0.23        3.57      7.53 o 
  -3 -10   1      728.28      667.36     61.11 o 
  -2 -10   1      283.23      282.97     17.84 o 
  -1 -10   1     1117.34     1118.01     28.45 o 
   0 -10   1       43.64       47.88      6.83 o 
   1 -10   1       97.77       91.11      6.44 o 
   2 -10   1     1212.93     1190.72     62.74 o 
   3 -10   1      181.51      284.65     36.44 o 
   4 -10   1      396.03      485.05     50.10 o 
   5 -10   1      890.98     1020.96     81.22 o 
 -11  -9   1      205.37      130.03     35.30 o 
 -10  -9   1      220.71      264.45     29.29 o 
  -9  -9   1       66.60       49.66      6.83 o 
  -8  -9   1     1095.41     1021.44     47.87 o 
  -7  -9   1       10.20       14.66     12.15 o 
  -6  -9   1     1325.49     1233.20     51.85 o 
  -5  -9   1      306.30      346.46     21.29 o 
  -4  -9   1      159.97      182.75     14.41 o 
  -3  -9   1     1448.44     1379.65     39.38 o 
  -2  -9   1      186.68      165.90     11.48 o 
  -1  -9   1     1466.17     1496.56     70.59 o 
   0  -9   1     1423.99     1306.02     38.30 o 
   1  -9   1       46.36       56.88      8.60 o 
   2  -9   1     3123.18     3142.82    133.35 o 
   3  -9   1      183.22      179.73     33.40 o 
   4  -9   1     1109.32     1373.93     82.74 o 
   5  -9   1       15.01       23.53     19.74 o 
   6  -9   1     1194.82     1368.62    144.98 o 
 -11  -8   1      335.00      372.71     53.89 o 
 -10  -8   1       71.77       76.50     21.05 o 
  -9  -8   1      838.94      712.98     29.65 o 
  -8  -8   1      557.66      547.02     32.20 o 
  -7  -8   1      115.72       90.48     16.97 o 
  -6  -8   1      956.90      932.70     46.48 o 
  -5  -8   1      485.41      481.31     23.87 o 
  -4  -8   1     1631.92     1543.27     44.62 o 
  -3  -8   1     1287.26     1216.47     40.28 o 
  -2  -8   1      151.38      151.03      9.82 o 
  -1  -8   1     6178.19     6042.44    153.44 o 
   0  -8   1      204.41      206.09      8.56 o 
   1  -8   1     2829.24     2586.05    107.41 o 
   2  -8   1      665.26      661.96     26.47 o 
   3  -8   1     2946.04     3063.16    139.67 o 
   4  -8   1      969.47     1170.50     68.32 o 
   5  -8   1     1451.60     1666.17     94.13 o 
   6  -8   1     1351.51     1533.34    140.43 o 
 -11  -7   1      289.34      306.67     47.06 o 
 -10  -7   1        0.58       14.54     23.15 o 
  -9  -7   1      556.36      507.13     26.64 o 
  -8  -7   1      527.48      506.99     26.85 o 
  -7  -7   1       42.52       38.71     17.84 o 
  -6  -7   1     1738.41     1764.74     55.33 o 
  -5  -7   1      413.30      421.03     21.07 o 
  -4  -7   1     3199.50     2954.80     73.56 o 
  -3  -7   1       73.29      105.16     10.31 o 
  -2  -7   1     2343.59     2315.52     49.93 o 
  -1  -7   1     1638.58     1554.76     31.87 o 
   0  -7   1     6195.89     5999.16    138.21 o 
   1  -7   1     2834.34     2830.98     60.35 o 
   2  -7   1     1768.25     1814.75     61.60 o 
   3  -7   1     3969.22     4074.69    227.34 o 
   4  -7   1       19.31       15.10      1.81 o 
   5  -7   1     1278.49     1376.21     75.15 o 
   6  -7   1       14.95       13.66     15.94 o 
   7  -7   1     1522.56     1741.32    146.50 o 
 -12  -6   1      207.07      198.12     40.99 o 
 -11  -6   1      223.03      295.28     43.27 o 
 -10  -6   1       50.90       39.98     11.01 o 
  -9  -6   1      330.74      339.68     18.52 o 
  -8  -6   1       85.46       91.44      8.26 o 
  -7  -6   1     2024.79     1957.41     62.56 o 
  -6  -6   1      406.42      373.51     20.75 o 
  -5  -6   1     6953.60     6831.65    186.94 o 
  -4  -6   1     4715.56     4378.46    127.90 o 
  -3  -6   1     2590.04     2425.42     59.67 o 
  -2  -6   1     4279.36     3843.34     81.21 o 
  -1  -6   1      969.08      931.13     19.66 o 
   0  -6   1    13132.65    13162.04    431.54 o 
   1  -6   1      336.12      372.70      8.68 o 
   2  -6   1     9795.18    10073.52    303.49 o 
   3  -6   1      231.41      209.92     11.01 o 
   4  -6   1     4200.40     4624.97    136.53 o 
   5  -6   1      452.94      439.63     18.58 o 
   6  -6   1     1526.31     1563.63     42.92 o 
   7  -6   1      786.47      888.88     59.21 o 
 -12  -5   1      152.14        9.87     19.74 o 
 -11  -5   1       59.51       23.53     20.50 o 
 -10  -5   1      743.06      772.74     59.97 o 
  -9  -5   1      591.34      536.50     44.41 o 
  -8  -5   1     3206.52     3169.17    114.50 o 
  -7  -5   1     2710.43     2492.40     55.42 o 
  -6  -5   1     1381.94     1256.46     41.55 o 
  -5  -5   1     9000.24     9274.41    420.91 o 
  -4  -5   1     2201.03     2333.54    102.48 o 
  -3  -5   1    12056.61    11634.61    322.20 o 
  -2  -5   1       67.30       62.39      6.79 o 
  -1  -5   1     9791.08     8909.96    219.43 o 
   0  -5   1     3085.64     2870.17     57.69 o 
   1  -5   1    15316.15    16237.97    448.90 o 
   2  -5   1     3333.23     3326.81     74.84 o 
   3  -5   1     5341.03     5862.75    127.52 o 
   4  -5   1     2545.38     2776.73     64.95 o 
   5  -5   1        9.58        8.51      3.31 o 
   6  -5   1     1072.34     1153.92     35.99 o 
   7  -5   1       27.48       28.34      5.67 o 
   8  -5   1      409.23      474.42     41.75 o 
   9  -5   1      122.67      163.20     28.84 o 
 -12  -4   1      133.39       -4.55     17.46 o 
 -11  -4   1      368.14      466.83     48.58 o 
 -10  -4   1     1623.14     1744.36    100.20 o 
  -9  -4   1      199.61      197.36     48.58 o 
  -8  -4   1     3046.04     2979.91    116.89 o 
  -7  -4   1       13.02       19.51      7.21 o 
  -6  -4   1     4889.45     4836.50     94.84 o 
  -5  -4   1     1521.07     1740.07     80.08 o 
  -4  -4   1    21643.13    22735.92   1061.19 o 
  -3  -4   1     5290.42     5004.78    122.59 o 
  -2  -4   1    11140.25    10012.91    250.37 o 
  -1  -4   1     8859.43     8521.36    201.51 o 
   0  -4   1     3911.99     3688.11     67.29 o 
   1  -4   1     7231.99     7491.75    150.80 o 
   2  -4   1     4079.35     4350.83    121.44 o 
   3  -4   1     4074.50     4480.32     82.60 o 
   4  -4   1      207.65      229.53      6.55 o 
   5  -4   1      927.35      963.27     19.94 o 
   6  -4   1     1364.40     1423.50     28.93 o 
   7  -4   1       79.06       82.37      5.64 o 
   8  -4   1      276.44      284.66      9.66 o 
   9  -4   1       62.13       78.94     21.25 o 
  10  -4   1      323.74      379.54     40.23 o 
 -12  -3   1       17.24      -20.50     20.50 o 
 -11  -3   1     1402.44     1486.27     91.09 o 
 -10  -3   1       47.40       51.62     34.92 o 
  -9  -3   1     2763.31     3024.16    139.67 o 
  -8  -3   1     1431.26     1269.23    135.12 o 
  -7  -3   1     3868.44     4011.73    122.02 o 
  -6  -3   1     4485.51     4449.50     80.60 o 
  -5  -3   1     9635.28     9498.55    197.65 o 
  -4  -3   1     8185.51     8140.41    319.19 o 
  -3  -3   1     6527.58     6946.33    161.72 o 
  -2  -3   1    12930.62    12852.18    358.28 o 
  -1  -3   1       11.69       17.00      4.00 o 
   0  -3   1     4287.26     4143.03    146.88 o 
   1  -3   1      898.14      872.64     25.30 o 
   2  -3   1      414.33      431.02     22.01 o 
   3  -3   1     1127.58     1185.25     26.94 o 
   4  -3   1        0.06        4.80      2.40 o 
   5  -3   1      881.66      886.35     14.69 o 
   6  -3   1      420.21      463.73     25.75 o 
   7  -3   1     1220.74     1290.34     27.93 o 
   8  -3   1      353.81      370.84     14.41 o 
   9  -3   1       69.07       73.72      7.05 o 
  10  -3   1      716.98      810.69     83.50 o 
 -11  -2   1      528.49      610.30     50.10 o 
 -10  -2   1     1245.95     1423.27     78.18 o 
  -9  -2   1      912.25      950.36     54.65 o 
  -8  -2   1      241.12      273.27     27.33 o 
  -7  -2   1     4109.29     3949.75    251.25 o 
  -6  -2   1       18.71       22.11      3.57 o 
  -5  -2   1     6527.59     6534.92    175.51 o 
  -4  -2   1     1945.52     1983.48     50.10 o 
  -3  -2   1     2177.77     2285.26     53.25 o 
  -2  -2   1       48.92       59.83      8.00 o 
  -1  -2   1     2792.28     2828.69     47.48 o 
   0  -2   1     1236.49     1201.95     18.22 o 
   1  -2   1     5298.88     6071.01    114.31 o 
   2  -2   1     1708.23     1722.73     55.91 o 
   3  -2   1      928.66     1014.31     37.79 o 
   4  -2   1     1181.11     1348.06     45.07 o 
   5  -2   1     3058.80     3174.06     80.42 o 
   6  -2   1       22.74       25.22      3.98 o 
   7  -2   1     5723.51     5986.43    130.01 o 
   8  -2   1       14.58       24.76      8.58 o 
   9  -2   1     1423.99     1447.42     36.52 o 
  10  -2   1      293.12      309.46     13.45 o 
 -11  -1   1       82.82       65.57     57.69 o 
 -10  -1   1      875.67     1008.81     57.69 o 
  -9  -1   1       55.95       59.97     15.94 o 
  -8  -1   1     1244.26     1331.39     35.88 o 
  -7  -1   1      471.13      563.22     23.34 o 
  -6  -1   1      766.68      747.25     20.73 o 
  -5  -1   1      661.03      684.36     20.65 o 
  -4  -1   1     1308.99     1328.96     31.80 o 
  -3  -1   1      230.11      263.12      4.91 o 
  -2  -1   1      333.85      307.52     11.27 o 
  -1  -1   1     6784.83     7939.38    193.94 o 
   1  -1   1     8637.07    10156.43    181.40 o 
   2  -1   1    18759.22    20528.18    519.58 o 
   3  -1   1      637.98      643.08     12.92 o 
   4  -1   1     7719.39     7695.39    192.55 o 
   5  -1   1     3172.97     3254.14    113.25 o 
   6  -1   1     8777.22     8752.52    234.92 o 
   7  -1   1     4323.48     4690.35    130.57 o 
   8  -1   1     2230.85     2257.82     55.90 o 
   9  -1   1     1282.26     1375.96     36.38 o 
  10  -1   1      148.99      170.56     10.77 o 
  11  -1   1     1064.98     1063.01     35.71 o 
 -11   0   1      499.47      507.91     40.61 o 
 -10   0   1       62.15       81.63     10.12 o 
  -9   0   1      381.87      384.47     14.97 o 
  -8   0   1      912.78      932.26     27.53 o 
  -7   0   1       32.49       37.90     11.09 o 
  -6   0   1     2634.34     2852.68     68.55 o 
  -5   0   1      427.83      381.73     14.16 o 
  -4   0   1     6545.26     7460.85    174.61 o 
  -3   0   1     1894.88     2032.15     34.47 o 
  -2   0   1     1443.74     1372.54     20.64 o 
   2   0   1     5726.10     6134.86     86.46 o 
   3   0   1    13280.70    14067.91    271.47 o 
   4   0   1    18308.55    18707.73    419.02 o 
   5   0   1     1345.20     1335.00     29.65 o 
   6   0   1    13875.88    13916.32    356.33 o 
   7   0   1      503.11      488.33     22.84 o 
   8   0   1     5457.23     5812.42    252.01 o 
   9   0   1       66.87       45.82      9.08 o 
  10   0   1     1073.93     1133.56     38.17 o 
  11   0   1      137.50      106.38     20.38 o 
 -11   1   1      293.93      271.70     19.13 o 
 -10   1   1        0.08        7.55      6.99 o 
  -9   1   1      571.37      564.63     18.24 o 
  -8   1   1     1067.92     1082.06     28.33 o 
  -7   1   1     1126.37     1179.13     25.94 o 
  -6   1   1     3496.49     3677.14    109.46 o 
  -5   1   1       62.59       98.20      8.14 o 
  -4   1   1     9581.43    10600.98    271.94 o 
  -3   1   1     9337.40    10153.78    247.95 o 
  -2   1   1     5146.17     5438.03    156.37 o 
  -1   1   1     4681.70     4598.30    129.04 o 
   2   1   1      237.44      236.83      6.54 o 
   3   1   1    24044.56    23809.00    573.23 o 
   4   1   1     4137.29     4252.81     63.23 o 
   5   1   1     4442.02     4253.73     66.49 o 
   6   1   1      201.30      205.72      7.26 o 
   7   1   1     4320.11     4655.05    173.10 o 
   8   1   1      866.38      912.89     24.94 o 
   9   1   1      627.64      709.74     38.71 o 
  10   1   1      474.98      573.10     37.19 o 
  11   1   1      110.67      103.99     31.88 o 
 -11   2   1      206.91      245.56     28.36 o 
 -10   2   1       46.20       52.36      7.86 o 
  -9   2   1      584.05      617.63     18.97 o 
  -8   2   1       23.91       29.99      5.98 o 
  -7   2   1     2938.55     3148.06     72.44 o 
  -6   2   1     1878.03     1887.85     80.87 o 
  -5   2   1     2312.43     2517.93     66.22 o 
  -4   2   1     5781.92     5396.36    179.43 o 
  -3   2   1      764.80      711.29     39.47 o 
  -2   2   1    17978.36    17730.02    792.10 o 
  -1   2   1     3110.50     2934.71     51.78 o 
   0   2   1    38441.99    38937.32   1562.84 o 
   1   2   1      863.74      950.37     17.18 o 
   2   2   1    14633.86    15021.97    421.76 o 
   3   2   1     3675.62     3317.87     60.93 o 
   4   2   1     8396.46     7616.42    144.82 o 
   5   2   1     3082.15     2999.35     57.33 o 
   6   2   1     2270.11     2258.44     40.13 o 
   7   2   1     1072.99     1091.08     26.85 o 
   8   2   1      374.81      336.32     14.14 o 
   9   2   1     1721.77     1661.52    121.07 o 
  10   2   1        1.56        8.35     11.39 o 
 -10   3   1      450.49      472.49     20.85 o 
  -9   3   1      456.47      481.66     32.11 o 
  -8   3   1      836.02      850.68     27.78 o 
  -7   3   1     3809.06     4006.06    126.04 o 
  -6   3   1      423.90      495.20     24.27 o 
  -5   3   1    11286.56    11588.55    297.11 o 
  -4   3   1      406.44      429.19     33.40 o 
  -3   3   1    11514.14    10653.65    404.59 o 
  -2   3   1     1684.82     1759.96     58.07 o 
  -1   3   1     4628.77     4531.83    152.19 o 
   0   3   1     4098.04     4206.17     97.03 o 
   1   3   1    19489.84    21545.54    730.25 o 
   2   3   1      541.92      489.93     17.15 o 
   3   3   1     6676.64     6558.83    241.01 o 
   4   3   1    16436.77    15231.92    929.94 o 
   5   3   1       98.40      154.35      9.78 o 
   6   3   1     3288.80     3136.72     59.17 o 
   7   3   1      111.02      106.84      8.90 o 
   8   3   1      562.44      510.38     17.65 o 
   9   3   1      854.90      829.81     74.01 o 
  10   3   1      107.86       95.82     10.63 o 
  11   3   1      492.48      484.29     65.28 o 
  12   3   1       56.25       54.65     19.74 o 
 -10   4   1      582.11      383.87    194.70 o 
  -9   4   1       18.23       22.40      5.56 o 
  -8   4   1     1203.37     1336.33     37.19 o 
  -7   4   1      234.69      241.44     11.41 o 
  -6   4   1     5729.09     6169.62    206.15 o 
  -5   4   1      782.17      748.32     25.79 o 
  -4   4   1     9600.21     9910.84    497.58 o 
  -3   4   1     3266.32     3391.65     68.54 o 
  -2   4   1      921.89      804.46     21.99 o 
  -1   4   1    13684.38    13888.35    538.57 o 
   0   4   1     1336.83     1326.64     26.84 o 
   1   4   1     7415.34     7622.54    179.54 o 
   2   4   1      611.02      673.61     19.00 o 
   3   4   1    14848.02    15242.36    452.34 o 
   4   4   1     1258.02     1295.30     45.16 o 
   5   4   1     1846.94     1639.55     67.47 o 
   6   4   1     2384.38     2227.98     63.85 o 
   7   4   1      130.55      135.82     10.40 o 
   8   4   1     1638.24     1626.05     40.42 o 
   9   4   1      200.36      172.60     15.46 o 
  10   4   1      305.27      318.14     36.82 o 
  11   4   1      306.26      289.97     34.16 o 
  12   4   1       19.88       13.66     16.70 o 
  -9   5   1      810.07      467.59     18.98 o 
  -8   5   1      524.95      621.45     26.43 o 
  -7   5   1     1072.66     1167.93     27.29 o 
  -6   5   1     3335.59     3610.58    100.81 o 
  -5   5   1     2719.61     2814.97     82.91 o 
  -4   5   1     5644.38     5885.66    153.53 o 
  -3   5   1      576.69      536.28     12.31 o 
  -2   5   1    12261.06    11659.50    690.38 o 
  -1   5   1      378.45      377.96     12.76 o 
   0   5   1    13217.58    14004.11    392.31 o 
   1   5   1     2243.63     2170.37     43.97 o 
   2   5   1     1716.60     1631.02     35.62 o 
   3   5   1    10851.30    10854.83    295.33 o 
   4   5   1     1139.82      939.59     26.47 o 
   5   5   1     3043.45     2874.13     69.43 o 
   6   5   1     3403.81     3177.86     63.45 o 
   7   5   1      345.32      317.28     16.28 o 
   8   5   1     2613.18     2363.76     89.28 o 
   9   5   1       40.46       42.07      6.62 o 
  10   5   1      286.41      284.42     15.90 o 
  11   5   1      111.21       97.78     12.98 o 
  12   5   1      444.05      434.19     48.58 o 
  -8   6   1      143.85      106.43     55.79 o 
  -7   6   1     2005.79     2130.48    102.58 o 
  -6   6   1      137.58      149.85     11.74 o 
  -5   6   1     3227.10     3273.81    123.35 o 
  -4   6   1      415.37      428.09     17.84 o 
  -3   6   1     3397.93     3300.30     86.91 o 
  -2   6   1     3446.61     3113.60    126.01 o 
  -1   6   1      748.42      728.34     23.91 o 
   0   6   1     5154.18     5373.88    127.11 o 
   1   6   1     1068.32      996.71     24.21 o 
   2   6   1     1186.30     1155.08     33.49 o 
   3   6   1     1571.97     1544.01     44.86 o 
   4   6   1      282.93      191.37     12.21 o 
   5   6   1     3556.66     3372.34     85.80 o 
   6   6   1     1018.40      880.95     32.31 o 
   7   6   1     4584.36     4211.41    100.84 o 
   8   6   1     1044.63      935.59     25.15 o 
   9   6   1     1416.39     1329.86     46.17 o 
  10   6   1      234.49      215.69     33.79 o 
  11   6   1      144.74      138.35      9.38 o 
  12   6   1      468.33      463.80     87.29 o 
  -7   7   1      174.74      174.18     14.04 o 
  -6   7   1      380.80      382.10     14.60 o 
  -5   7   1     1921.41     1938.68     53.51 o 
  -4   7   1        2.18        8.05      4.87 o 
  -3   7   1     2498.85     2509.76     54.32 o 
  -2   7   1      723.92      674.96     38.71 o 
  -1   7   1      292.88      331.12     18.98 o 
   0   7   1     4167.14     4335.60     94.84 o 
   1   7   1      200.95      192.22     10.57 o 
   2   7   1     3721.05     3799.61     97.02 o 
   3   7   1      803.37      669.17     21.88 o 
   4   7   1     2525.10     2291.45     59.16 o 
   5   7   1     2898.83     2803.54     76.55 o 
   6   7   1     2293.24     2398.27     82.53 o 
   7   7   1     2213.73     2124.36     69.70 o 
   8   7   1      126.84      128.35     11.00 o 
   9   7   1     1745.59     1734.50     48.51 o 
  10   7   1       54.25       57.77     13.26 o 
  11   7   1      842.23      729.44     82.31 o 
  12   7   1       19.07        8.35     20.50 o 
  -6   8   1      278.15      273.48     29.03 o 
  -5   8   1      140.26      154.53     13.63 o 
  -4   8   1      476.74      488.74     16.82 o 
  -3   8   1     1110.53     1144.35     38.71 o 
  -2   8   1       75.98       67.11      7.58 o 
  -1   8   1     1560.22     1518.39     88.43 o 
   0   8   1     1993.88     2026.15     61.70 o 
   1   8   1     1505.95     1492.92     37.56 o 
   2   8   1     3199.48     3109.98    111.20 o 
   3   8   1      858.90      843.93     32.23 o 
   4   8   1     4761.71     4608.34    136.49 o 
   5   8   1       57.65       55.26     11.66 o 
   6   8   1     6360.70     6523.84    221.10 o 
   7   8   1       61.98       62.58     13.83 o 
   8   8   1     4167.97     3998.19    132.50 o 
   9   8   1      647.54      621.43     39.06 o 
  10   8   1      995.79      919.29     33.24 o 
  11   8   1      249.24      288.26     29.50 o 
  -6   9   1      414.10      456.21     74.39 o 
  -5   9   1       57.48       64.91      6.89 o 
  -4   9   1     1425.59     1411.62    111.96 o 
  -3   9   1      874.38      885.29     49.97 o 
  -2   9   1      705.84      604.52     42.13 o 
  -1   9   1     2192.95     2100.82     64.14 o 
   0   9   1      345.70      361.27     18.77 o 
   1   9   1     7974.64     7739.15    391.30 o 
   2   9   1       31.81       39.80      9.11 o 
   3   9   1     5667.31     5581.02    152.93 o 
   4   9   1       61.89       68.04     11.48 o 
   5   9   1     3637.53     3449.72    102.66 o 
   6   9   1     1550.45     1535.46     66.56 o 
   7   9   1     2221.10     2217.14     87.47 o 
   8   9   1     1500.53     1465.77     61.32 o 
   9   9   1       50.83       43.83     12.12 o 
  10   9   1      482.05      470.17     22.65 o 
  11   9   1        3.79        2.43     12.00 o 
  -5  10   1       84.89      111.58     29.60 o 
  -4  10   1      706.01      703.08     69.84 o 
  -3  10   1      320.69      301.44     29.86 o 
  -2  10   1     2517.43     2422.95     66.80 o 
  -1  10   1      203.38      213.07     18.98 o 
   0  10   1     5167.18     5203.65    195.08 o 
   1  10   1     1854.81     1787.18     48.32 o 
   2  10   1     5193.08     5078.16    173.80 o 
   3  10   1      805.65      819.28     31.53 o 
   4  10   1      578.09      577.34     27.17 o 
   5  10   1     1823.89     1732.37     57.70 o 
   6  10   1       30.05       42.09     20.41 o 
   7  10   1     1277.17     1265.38     53.55 o 
   8  10   1      210.03      211.99     23.99 o 
   9  10   1      440.98      435.02     34.15 o 
  10  10   1       38.87       35.87      8.90 o 
  11  10   1       97.70      108.01     23.99 o 
  -4  11   1       22.89       45.54     23.53 o 
  -3  11   1     1900.96     1824.09    107.34 o 
  -2  11   1      419.13      401.68     14.04 o 
  -1  11   1      912.99      856.36     60.73 o 
   0  11   1     1161.07     1160.08     29.83 o 
   1  11   1     1018.38      983.40     35.92 o 
   2  11   1     1545.28     1584.99     46.50 o 
   3  11   1      434.55      427.50     21.31 o 
   4  11   1      459.74      474.27     24.41 o 
   5  11   1      124.81       96.03     14.58 o 
   6  11   1      754.73      744.25     36.41 o 
   7  11   1      121.51      149.11     20.06 o 
   8  11   1      263.20      300.11     41.37 o 
   9  11   1      306.03      308.51     30.15 o 
  10  11   1        4.12        7.03     11.85 o 
  -4  12   1      291.55      420.53     53.89 o 
  -3  12   1      449.41      633.07    100.96 o 
  -2  12   1      104.60       90.69     14.58 o 
  -1  12   1     1665.22     1442.10    111.20 o 
   0  12   1       64.81       77.85      8.20 o 
   1  12   1     1225.13     1194.81     34.64 o 
   2  12   1       97.11      110.15     15.32 o 
   3  12   1      435.84      455.98     28.09 o 
   4  12   1      392.49      384.85     23.16 o 
   5  12   1       77.60       76.10     16.42 o 
   6  12   1      396.87      385.18     26.98 o 
   7  12   1       11.91       12.17     14.18 o 
   8  12   1      183.26      163.85     23.23 o 
   9  12   1      120.24      101.57     21.83 o 
  10  12   1       14.29       33.97     20.98 o 
  -2  13   1      503.31      545.78     60.73 o 
  -1  13   1      277.96      236.88     13.29 o 
   0  13   1      542.64      488.98     28.47 o 
   1  13   1      173.99      169.52     14.04 o 
   2  13   1       20.76       14.37      7.44 o 
   3  13   1      359.36      373.93     28.07 o 
   4  13   1       16.55       10.20      8.94 o 
   5  13   1      166.11      157.83     23.13 o 
   6  13   1      107.67      109.80     20.43 o 
   7  13   1        1.65       -7.12     14.18 o 
   8  13   1      298.95      286.30     34.87 o 
   9  13   1        3.28       -5.13     13.29 o 
  -1  14   1        1.16       -5.31     18.98 o 
   0  14   1      324.58      276.02     23.53 o 
   1  14   1        9.71        3.39     10.25 o 
   2  14   1       57.41       53.94     11.15 o 
   3  14   1      298.17      303.95     19.64 o 
   4  14   1        4.64        7.44     11.48 o 
   5  14   1      200.08      231.58     21.69 o 
   6  14   1       88.18       89.35     17.14 o 
   7  14   1      238.70      257.08     31.84 o 
   8  14   1       98.79       94.15     21.50 o 
   2  15   1      289.93      278.57     22.69 o 
   3  15   1       43.89       23.80     10.63 o 
   4  15   1      238.63      233.14     34.54 o 
   5  15   1      298.47      311.55     26.26 o 
  -6 -14   2      326.08      331.81     19.70 o 
  -5 -14   2        0.84       -7.64      7.64 o 
  -4 -14   2      159.97      168.12     13.50 o 
  -3 -14   2       89.67      103.22     10.56 o 
  -2 -14   2      274.63      240.31     25.66 o 
  -1 -14   2      426.96      547.29     58.45 o 
  -8 -13   2        0.97       -3.32     14.73 o 
  -7 -13   2       73.57       83.76     17.69 o 
  -6 -13   2      268.67      281.03     23.52 o 
  -5 -13   2      289.76      265.66     26.06 o 
  -4 -13   2     1085.97     1024.62     48.58 o 
  -3 -13   2        0.43       -0.17      5.32 o 
  -2 -13   2     1110.16     1088.39     84.24 o 
  -1 -13   2      125.81      123.07     24.18 o 
   0 -13   2      913.06     1101.42     81.98 o 
   1 -13   2      216.29      254.29     44.03 o 
  -9 -12   2      223.24      175.24     26.37 o 
  -8 -12   2      164.73      110.88     23.69 o 
  -7 -12   2      467.89      469.94     31.72 o 
  -6 -12   2       67.09       61.57     17.41 o 
  -5 -12   2     1809.84     1776.07     61.38 o 
  -4 -12   2      577.43      539.98     27.71 o 
  -3 -12   2      749.85      710.36     26.44 o 
  -2 -12   2      576.64      566.27     20.35 o 
  -1 -12   2      347.98      333.19     13.55 o 
   0 -12   2     1326.60     1236.14    114.24 o 
   1 -12   2      347.16      376.50     45.54 o 
   2 -12   2      938.96     1188.71     89.57 o 
   3 -12   2        3.33        5.31     32.64 o 
 -10 -11   2      216.84      216.02     30.79 o 
  -9 -11   2      117.46      109.84     21.69 o 
  -8 -11   2      673.81      705.43     41.70 o 
  -7 -11   2      385.60      396.72     28.61 o 
  -6 -11   2      672.22      683.33     53.37 o 
  -5 -11   2     1500.88     1427.35     55.03 o 
  -4 -11   2      792.67      752.65     29.54 o 
  -3 -11   2     2655.58     2549.22     77.49 o 
  -2 -11   2       42.79       40.53     12.03 o 
  -1 -11   2     1338.65     1357.67     49.31 o 
   0 -11   2        4.69        9.55      6.16 o 
   1 -11   2     1000.88      961.32     74.35 o 
   2 -11   2        4.69      -13.66     18.98 o 
   3 -11   2      548.55      686.96     63.00 o 
   4 -11   2      324.57      434.95     56.17 o 
 -10 -10   2      232.99      246.98     30.24 o 
  -9 -10   2      158.48      195.00     24.75 o 
  -8 -10   2      882.16      892.18     46.58 o 
  -7 -10   2      180.79      158.38     18.58 o 
  -6 -10   2     1378.23     1322.66     49.49 o 
  -5 -10   2      311.60      283.66     19.12 o 
  -4 -10   2     1757.16     1646.65     57.42 o 
  -3 -10   2      110.25      105.42     11.77 o 
  -2 -10   2     2530.15     2405.05     57.47 o 
  -1 -10   2      988.87      943.56     22.90 o 
   0 -10   2      746.92      752.92     33.80 o 
   1 -10   2      760.44      810.41     86.91 o 
   2 -10   2      265.66      276.61     39.09 o 
   3 -10   2      662.04      748.45     62.24 o 
   4 -10   2        3.21        7.59     17.46 o 
   5 -10   2      526.85      647.49    103.99 o 
 -11  -9   2      586.82      630.79     75.91 o 
 -10  -9   2       51.04       42.74     19.20 o 
  -9  -9   2     1121.81     1143.93     75.91 o 
  -8  -9   2        3.58        2.53     11.54 o 
  -7  -9   2     1307.69     1255.86     57.50 o 
  -6  -9   2      172.59      167.24     16.95 o 
  -5  -9   2     2515.92     2403.72     70.94 o 
  -4  -9   2     1738.42     1590.22     56.53 o 
  -3  -9   2     1722.43     1690.90     46.58 o 
  -2  -9   2     5642.05     5271.91    133.87 o 
  -1  -9   2      161.78      176.80     15.18 o 
   0  -9   2     2317.43     2340.92     42.42 o 
   1  -9   2      358.00      329.45     28.98 o 
   2  -9   2      852.92      855.48     38.83 o 
   3  -9   2      400.84      377.26     40.23 o 
   4  -9   2      109.66      112.34     28.09 o 
   5  -9   2      481.65      537.43     85.78 o 
   6  -9   2       11.51      -16.70     20.50 o 
 -11  -8   2       62.49       81.22     34.16 o 
 -10  -8   2      949.20     1058.91     85.78 o 
  -9  -8   2      397.15      322.53     29.90 o 
  -8  -8   2     1011.73      913.85     44.03 o 
  -7  -8   2     1731.05     1655.20     58.58 o 
  -6  -8   2      350.51      315.69     26.93 o 
  -5  -8   2     4083.50     3976.58    112.53 o 
  -4  -8   2        8.37       12.08      9.27 o 
  -3  -8   2     4037.49     3857.69     96.79 o 
  -2  -8   2      172.73      150.40      9.66 o 
  -1  -8   2     1486.88     1457.50     36.39 o 
   0  -8   2      794.65      828.17     18.84 o 
   1  -8   2      271.85      265.10     36.44 o 
   2  -8   2     1254.36     1271.91     46.77 o 
   3  -8   2      171.42      179.90     27.33 o 
   4  -8   2       91.20      107.03     24.29 o 
   5  -8   2      577.58      740.86     56.93 o 
   6  -8   2       76.08       72.11     25.05 o 
 -11  -7   2      309.72      357.53     53.14 o 
 -10  -7   2      787.29      800.07    115.38 o 
  -9  -7   2      138.63      151.87     20.60 o 
  -8  -7   2     1389.09     1302.69     75.48 o 
  -7  -7   2      128.66      131.75     16.05 o 
  -6  -7   2      941.00      964.19     37.16 o 
  -5  -7   2     1048.00     1027.57     40.58 o 
  -4  -7   2       75.65       94.85     10.63 o 
  -3  -7   2     1495.09     1526.27     37.50 o 
  -2  -7   2        0.45       -2.94      4.19 o 
  -1  -7   2      642.00      677.16     20.87 o 
   0  -7   2     3120.69     3207.46     82.40 o 
   1  -7   2       86.72      106.01      7.22 o 
   2  -7   2     4617.09     4868.02    151.35 o 
   3  -7   2      662.47      750.73     49.34 o 
   4  -7   2      727.59      819.04     51.62 o 
   5  -7   2       37.67       61.49     33.40 o 
   6  -7   2     1719.82     2013.07    110.07 o 
   7  -7   2      377.26      500.23     50.86 o 
 -11  -6   2      446.23      497.20     94.88 o 
 -10  -6   2      108.68      130.56     31.12 o 
  -9  -6   2      354.86      390.92     43.27 o 
  -8  -6   2     1225.00     1132.99     70.03 o 
  -7  -6   2        6.92        9.24      6.83 o 
  -6  -6   2      164.76      173.83     15.66 o 
  -5  -6   2      306.60      381.81     30.99 o 
  -4  -6   2      505.79      435.21     17.49 o 
  -3  -6   2      737.46      681.34     22.45 o 
  -2  -6   2     1625.96     1671.49     47.06 o 
  -1  -6   2     4759.01     4399.21     94.06 o 
   0  -6   2      166.32      194.09      6.50 o 
   1  -6   2     8686.28     8947.68    409.08 o 
   2  -6   2      773.92      736.74     11.77 o 
   3  -6   2     6694.82     7449.58    315.02 o 
   4  -6   2     2107.96     2276.47    102.48 o 
   5  -6   2      855.88      996.67     58.45 o 
   6  -6   2     2029.44     2102.64    106.27 o 
   7  -6   2      433.65      472.15     46.30 o 
 -12  -5   2      170.76        8.35     34.92 o 
 -11  -5   2      177.03      189.77     37.19 o 
 -10  -5   2        1.02       20.50     18.98 o 
  -9  -5   2      217.77      234.55     34.16 o 
  -8  -5   2      422.84      410.98     33.78 o 
  -7  -5   2       18.53       24.74      4.04 o 
  -6  -5   2      584.02      597.37     26.13 o 
  -5  -5   2      337.15      369.54     20.30 o 
  -4  -5   2     9551.58     9461.41    260.56 o 
  -3  -5   2      133.99      175.14     11.01 o 
  -2  -5   2     4683.04     4246.61     88.28 o 
  -1  -5   2     3076.80     3099.88     94.13 o 
   0  -5   2    14705.88    15314.97    366.94 o 
   1  -5   2    12349.46    13438.35    296.85 o 
   2  -5   2     6443.07     7459.87    370.43 o 
   3  -5   2     6902.12     7387.34    296.04 o 
   4  -5   2      231.96      290.73     28.09 o 
   5  -5   2     2674.90     3006.70    126.77 o 
   6  -5   2      264.41      264.16     31.12 o 
   7  -5   2     2476.52     2201.94    133.80 o 
   8  -5   2      181.28       -1.52     13.66 o 
   9  -5   2      830.87      844.09     66.04 o 
 -12  -4   2       54.92       10.63     18.98 o 
 -11  -4   2      115.19        9.11     18.22 o 
 -10  -4   2      178.35      157.13     30.36 o 
  -9  -4   2      183.67      233.04     31.88 o 
  -8  -4   2      157.17      136.63     25.05 o 
  -7  -4   2     4279.41     4123.52    334.75 o 
  -6  -4   2      867.07      858.55     15.18 o 
  -5  -4   2     4738.07     4793.39    132.25 o 
  -4  -4   2     8623.14     8471.02    321.09 o 
  -3  -4   2     4013.02     3551.58     76.67 o 
  -2  -4   2     5459.51     5145.79    108.41 o 
  -1  -4   2     1567.52     1432.73     28.47 o 
   0  -4   2    23774.94    24997.56    700.73 o 
   1  -4   2      385.69      433.19     11.87 o 
   2  -4   2    17085.37    19175.05    920.76 o 
   3  -4   2      293.52      327.92     23.53 o 
   4  -4   2     7361.36     8045.67    139.10 o 
   5  -4   2     2187.56     2340.79     35.56 o 
   6  -4   2     2187.45     2252.68     93.81 o 
   7  -4   2      607.26      652.67     12.69 o 
   8  -4   2      417.28      445.43     18.33 o 
   9  -4   2      471.55      463.04     69.08 o 
 -12  -3   2      153.81       -4.55     17.46 o 
 -11  -3   2        0.05      -18.98     18.98 o 
 -10  -3   2     1172.47     1308.65     81.22 o 
  -9  -3   2        5.03       -3.04     12.15 o 
  -8  -3   2      735.03      714.29     47.82 o 
  -7  -3   2     5490.11     5672.58    236.83 o 
  -6  -3   2     1734.29     1809.12     94.88 o 
  -5  -3   2     9370.81     9750.68    284.56 o 
  -4  -3   2      955.59     1098.66     28.92 o 
  -3  -3   2    19056.52    20235.07    669.32 o 
  -2  -3   2      125.61      148.06     10.63 o 
  -1  -3   2    22435.38    24625.72    688.57 o 
   0  -3   2     1108.81     1154.79     38.77 o 
   1  -3   2    24753.63    26490.47   1846.08 o 
   2  -3   2     4491.55     4566.61    176.11 o 
   3  -3   2     8718.06     9247.08    354.49 o 
   4  -3   2     3373.96     3192.40     44.37 o 
   5  -3   2      269.66      252.27      7.72 o 
   6  -3   2      977.54     1005.23     29.47 o 
   7  -3   2      112.00      114.49      6.50 o 
   8  -3   2      339.60      342.42      9.70 o 
   9  -3   2      153.05      158.35     18.36 o 
  10  -3   2       97.23       98.68     23.53 o 
 -11  -2   2      359.88      362.84     40.23 o 
 -10  -2   2     1298.54     1425.55    120.69 o 
  -9  -2   2     1118.44     1223.63     68.32 o 
  -8  -2   2     1548.78     1606.97     75.15 o 
  -7  -2   2       54.09       81.98     17.46 o 
  -6  -2   2     9575.13    10117.74    426.60 o 
  -5  -2   2      864.30      870.66     37.95 o 
  -4  -2   2    10224.66    11340.61    450.89 o 
  -3  -2   2     1888.58     1911.90     50.48 o 
  -2  -2   2     5458.80     5932.94    130.97 o 
  -1  -2   2      119.85      150.13      9.70 o 
   0  -2   2     2759.69     2763.46     46.51 o 
   1  -2   2     2845.77     2882.58     56.27 o 
   2  -2   2     3859.92     4088.60    120.31 o 
   3  -2   2     7507.71     7943.56    142.43 o 
   4  -2   2       14.36       13.97      1.91 o 
   5  -2   2     1702.18     1695.38     24.85 o 
   6  -2   2      861.84      938.01     21.44 o 
   7  -2   2       43.83       43.58      5.08 o 
   8  -2   2     1052.44     1050.10     35.67 o 
   9  -2   2       40.42       55.92      6.53 o 
  10  -2   2      411.06      334.47     35.31 o 
 -11  -1   2      711.22      784.95     39.43 o 
 -10  -1   2       34.24       43.66     17.08 o 
  -9  -1   2     2545.17     2869.31    167.76 o 
  -8  -1   2       47.28       40.99     14.42 o 
  -7  -1   2     2087.63     2393.11     61.49 o 
  -6  -1   2     3850.52     4457.18    259.60 o 
  -5  -1   2     7741.60     8603.55    212.80 o 
  -4  -1   2     6486.06     7313.93    231.90 o 
  -3  -1   2     7372.67     8155.53    280.10 o 
  -2  -1   2     1299.24     1204.66     38.71 o 
  -1  -1   2      353.52      374.34      5.83 o 
   0  -1   2    21268.31    23715.48    629.18 o 
   1  -1   2     3760.21     4000.86     48.35 o 
   2  -1   2    12964.88    14094.98    261.80 o 
   3  -1   2     2769.97     2866.59     42.93 o 
   4  -1   2      327.65      404.70     11.12 o 
   5  -1   2     1802.88     1802.17     30.64 o 
   6  -1   2      569.50      639.61     18.17 o 
   7  -1   2      954.07      972.36     26.78 o 
   8  -1   2     2029.76     2058.77     72.49 o 
   9  -1   2      224.25      238.38     14.50 o 
  10  -1   2      917.09      893.63     36.63 o 
  11  -1   2        3.33       22.72     25.81 o 
 -11   0   2      204.83      167.05    109.31 o 
 -10   0   2      683.60      742.67     23.30 o 
  -9   0   2      619.09      704.08     33.72 o 
  -8   0   2     1617.39     1647.80     42.62 o 
  -7   0   2     2308.69     2468.76     85.02 o 
  -6   0   2      706.52      752.34     18.62 o 
  -5   0   2    11554.19    11798.92    319.04 o 
  -4   0   2      690.24      700.32     28.47 o 
  -3   0   2     4982.13     5246.43    153.33 o 
  -1   0   2     7396.26     7547.50    228.48 o 
   0   0   2     9463.20    10016.73    159.58 o 
   1   0   2     4964.93     5239.79    189.33 o 
   2   0   2     6178.64     6735.33    151.54 o 
   3   0   2    10341.14    11502.78    210.05 o 
   4   0   2     4170.11     4240.43     60.76 o 
   5   0   2     8136.64     8224.05    150.93 o 
   6   0   2       58.52      106.21     11.50 o 
   7   0   2     4434.30     4310.54     93.19 o 
   8   0   2      746.83      720.88     33.69 o 
   9   0   2     1485.45     1539.69     76.67 o 
  10   0   2      324.85      296.15     17.11 o 
  11   0   2      456.87      406.44     19.59 o 
 -11   1   2      189.01      209.37     18.51 o 
 -10   1   2      882.65      903.97     27.03 o 
  -9   1   2       51.42       63.02      7.70 o 
  -8   1   2     1482.75     1526.48     46.70 o 
  -7   1   2      423.30      449.59     15.46 o 
  -6   1   2     4044.65     4133.60    147.51 o 
  -5   1   2     1954.10     1842.20     34.91 o 
  -4   1   2      227.93      250.97     10.80 o 
  -3   1   2     5931.82     6277.57    200.40 o 
  -2   1   2    19230.38    19638.08    882.81 o 
  -1   1   2     9016.19     8913.51    213.74 o 
   0   1   2    15969.93    17065.97    486.64 o 
   1   1   2      961.65     1026.63     17.44 o 
   2   1   2     3355.48     3158.43     88.00 o 
   3   1   2      328.83      327.36     13.75 o 
   4   1   2    16419.58    16481.93    357.06 o 
   5   1   2       27.86       66.64      4.96 o 
   6   1   2     3653.21     3543.56     57.08 o 
   7   1   2     2563.57     2529.36     45.71 o 
   8   1   2     1303.30     1274.33     34.03 o 
   9   1   2     1251.20     1217.58     91.85 o 
  10   1   2      256.20      257.33     22.01 o 
  11   1   2      807.76      920.76     70.59 o 
 -11   2   2      553.28      573.16     27.57 o 
 -10   2   2      195.77      203.83     12.35 o 
  -9   2   2      380.25      400.33     19.71 o 
  -8   2   2     1205.77     1205.18     36.55 o 
  -7   2   2        2.07        5.78      4.47 o 
  -6   2   2     1514.86     1521.98     41.87 o 
  -5   2   2       44.07       48.59      4.91 o 
  -4   2   2     3737.09     3914.41     92.99 o 
  -3   2   2    13782.49    13700.58    549.57 o 
  -2   2   2     3366.49     3264.79     70.22 o 
  -1   2   2      870.69      828.89     20.91 o 
   0   2   2     4727.85     4646.38     92.04 o 
   1   2   2     2135.13     2138.25     48.71 o 
   2   2   2      727.47      819.18     23.31 o 
   3   2   2    11820.61    11752.31    261.46 o 
   4   2   2     9469.07     8990.81    273.81 o 
   5   2   2     5333.91     5187.28     94.65 o 
   6   2   2     6572.62     6357.05    128.08 o 
   7   2   2      502.61      508.64     17.25 o 
   8   2   2     4713.59     4563.39    113.65 o 
   9   2   2      161.01      186.73     18.60 o 
  10   2   2     1290.24     1273.17     72.49 o 
  11   2   2      148.75      127.52     33.40 o 
 -10   3   2        1.84       -0.24      5.66 o 
  -9   3   2      300.37      313.63     20.36 o 
  -8   3   2      275.26      276.43     15.63 o 
  -7   3   2       63.19      103.06      8.47 o 
  -6   3   2      483.49      560.34     19.71 o 
  -5   3   2      195.92      229.97     13.33 o 
  -4   3   2     2663.98     2755.65    103.23 o 
  -3   3   2      385.67      327.26     12.15 o 
  -2   3   2    10080.13     9540.49    235.69 o 
  -1   3   2      341.06      276.23     13.20 o 
   0   3   2     7949.24     8238.57    203.04 o 
   1   3   2    77809.78    83571.57  32807.95 o 
   2   3   2    21202.08    23123.04    796.49 o 
   3   3   2     7105.63     6334.17    169.70 o 
   4   3   2      140.61      116.93      7.70 o 
   5   3   2    12644.71    11601.92    266.35 o 
   6   3   2      190.95      169.40      9.83 o 
   7   3   2     6115.54     5888.81    132.32 o 
   8   3   2     1152.17     1236.37     37.69 o 
   9   3   2      799.20      814.98     42.64 o 
  10   3   2      818.13      783.94     63.38 o 
  11   3   2      181.82      173.07     40.23 o 
  12   3   2      328.54      388.65     37.19 o 
 -10   4   2       50.07       38.97      7.20 o 
  -9   4   2      220.70      278.29     16.75 o 
  -8   4   2       37.33       49.37      6.66 o 
  -7   4   2     1186.22     1286.66     46.51 o 
  -6   4   2     1369.95     1394.26     31.99 o 
  -5   4   2     1721.12     1733.86    115.76 o 
  -4   4   2     2260.12     2120.86     81.22 o 
  -3   4   2     5798.66     6043.10    135.26 o 
  -2   4   2    13029.41    12322.22    711.26 o 
  -1   4   2      875.26      985.93     25.50 o 
   0   4   2    16271.80    16598.75    501.30 o 
   1   4   2    14359.38    15911.70    525.04 o 
   2   4   2    31140.31    33277.32   1338.68 o 
   3   4   2      873.60      808.52     22.52 o 
   4   4   2    17778.14    17513.38    658.50 o 
   5   4   2     6926.90     6647.36    141.39 o 
   6   4   2     4943.99     4620.44    148.34 o 
   7   4   2     4251.06     4130.41     86.49 o 
   8   4   2      122.18      116.19      9.06 o 
   9   4   2     2115.05     2142.18     54.29 o 
  10   4   2       25.06       27.94      6.52 o 
  11   4   2      367.07      296.07     24.98 o 
  12   4   2      114.96       94.13     24.29 o 
  -9   5   2      150.24      166.16     11.53 o 
  -8   5   2      638.34      654.49     23.94 o 
  -7   5   2     1512.97     1676.60     55.24 o 
  -6   5   2      256.44      279.28     16.83 o 
  -5   5   2     5958.97     6157.17    354.49 o 
  -4   5   2        3.64        4.55     10.63 o 
  -3   5   2     8011.72     7873.95    201.51 o 
  -2   5   2     2814.90     2767.08     69.14 o 
  -1   5   2    23594.83    24370.81    880.78 o 
   0   5   2     5613.75     5296.18    117.79 o 
   1   5   2    17332.27    18167.24    580.49 o 
   2   5   2    17433.73    19226.64    630.74 o 
   3   5   2    11250.83    11367.27    319.96 o 
   4   5   2     9925.42    10450.20    308.74 o 
   5   5   2      872.78      881.86     27.01 o 
   6   5   2     3265.18     3056.53     67.70 o 
   7   5   2     1085.42     1099.82     33.83 o 
   8   5   2     1014.33      897.28     26.96 o 
   9   5   2     1034.19      985.51     31.44 o 
  10   5   2       31.35       36.40      7.71 o 
  11   5   2      159.56      147.48     13.84 o 
  12   5   2      124.10      102.48     26.57 o 
  -8   6   2     1123.71     1143.35     30.99 o 
  -7   6   2       13.95        9.95      4.68 o 
  -6   6   2     2916.68     3194.75     97.74 o 
  -5   6   2      965.58     1069.00     55.79 o 
  -4   6   2     6017.12     5888.16    200.40 o 
  -3   6   2     4330.91     4306.75     95.24 o 
  -2   6   2     5190.21     4404.88    138.91 o 
  -1   6   2    13187.79    12992.98    370.13 o 
   0   6   2     1487.69     1440.13     33.52 o 
   1   6   2    14103.54    14476.81    438.38 o 
   2   6   2     2166.26     2576.18     70.02 o 
   3   6   2     5854.20     5999.37    151.08 o 
   4   6   2      818.36      860.85     32.86 o 
   5   6   2      496.89      489.45     20.53 o 
   6   6   2     1015.04      966.22     34.69 o 
   7   6   2       13.22       32.46      9.05 o 
   8   6   2     1383.41     1267.54     52.09 o 
   9   6   2      357.52      309.89     24.91 o 
  10   6   2       80.20       79.91     11.25 o 
  11   6   2      339.30      305.81     18.67 o 
  12   6   2        4.02      -12.90     18.22 o 
  -7   7   2     1224.13     1273.61     39.75 o 
  -6   7   2     1755.64     1880.28     81.58 o 
  -5   7   2      512.14      521.87     55.41 o 
  -4   7   2     4299.95     4237.17    166.24 o 
  -3   7   2      164.23      182.73     11.79 o 
  -2   7   2     4113.26     3697.43    169.27 o 
  -1   7   2       27.20       27.56      6.64 o 
   0   7   2     5118.01     5025.00    117.74 o 
   1   7   2     3898.02     3913.56    115.94 o 
   2   7   2      468.92      470.81     21.59 o 
   3   7   2     1455.42     1404.85     38.91 o 
   4   7   2      373.04      443.44     25.82 o 
   5   7   2      323.55      304.94     18.58 o 
   6   7   2      659.47      666.24     34.79 o 
   7   7   2      412.45      427.54     32.64 o 
   8   7   2      826.47      756.20     24.52 o 
   9   7   2        7.33       10.48      6.08 o 
  10   7   2      614.18      568.52     47.96 o 
  11   7   2      213.07      195.92     14.87 o 
  12   7   2      418.58      425.35     41.86 o 
  -6   8   2        4.86        4.04      4.40 o 
  -5   8   2     2032.50     2069.73    130.18 o 
  -4   8   2      303.02      300.22     11.56 o 
  -3   8   2     1106.14     1065.24     36.39 o 
  -2   8   2      262.94      253.97     23.91 o 
  -1   8   2       34.17       55.91     12.15 o 
   0   8   2      406.19      410.33     16.54 o 
   1   8   2       59.64       77.09      9.48 o 
   2   8   2     1485.28     1514.17     67.18 o 
   3   8   2     1324.64     1277.72     58.16 o 
   4   8   2      214.14      189.12     37.95 o 
   5   8   2     1653.38     1509.91     58.30 o 
   6   8   2      151.26      130.26     16.54 o 
   7   8   2     1613.99     1578.30     69.23 o 
   8   8   2      723.63      684.82     29.74 o 
   9   8   2     1030.92      956.48     51.16 o 
  10   8   2      544.53      488.19     30.57 o 
  11   8   2      131.91      124.52     12.89 o 
  -6   9   2      343.28      330.96     37.95 o 
  -5   9   2      540.65      508.33     45.92 o 
  -4   9   2       85.31       87.56      7.36 o 
  -3   9   2      896.23      922.67     37.19 o 
  -2   9   2      441.53      434.56     22.77 o 
  -1   9   2      417.60      462.90     28.47 o 
   0   9   2     2215.38     2297.94     63.89 o 
   1   9   2       71.19       92.48     10.93 o 
   2   9   2     4457.50     4638.61    139.21 o 
   3   9   2       11.52        6.88      7.66 o 
   4   9   2     3754.26     3803.39    110.41 o 
   5   9   2     1997.67     1766.35     59.66 o 
   6   9   2      524.54      511.41     35.17 o 
   7   9   2     1567.68     1521.57     70.11 o 
   8   9   2      323.62      337.66     27.77 o 
   9   9   2     1072.75     1126.00     43.37 o 
  10   9   2       91.27       79.89     18.38 o 
  11   9   2      433.48      376.07     31.23 o 
  -5  10   2       23.05       56.93     22.77 o 
  -4  10   2      784.43      784.51     88.43 o 
  -3  10   2     1026.57      967.96     29.60 o 
  -2  10   2        5.80        7.72      4.54 o 
  -1  10   2     1089.71     1044.72     62.24 o 
   0  10   2      801.66      815.92     25.93 o 
   1  10   2     1225.58     1257.03     59.97 o 
   2  10   2     1940.34     1984.47     59.25 o 
   3  10   2     1654.24     1652.55     80.46 o 
   4  10   2     1554.48     1572.04     65.66 o 
   5  10   2       15.44       37.03     11.85 o 
   6  10   2     3099.83     3064.32     99.49 o 
   7  10   2        0.66       19.49     15.59 o 
   8  10   2     2269.64     2275.77     88.26 o 
   9  10   2      255.46      235.98     27.07 o 
  10  10   2      519.02      535.15     30.25 o 
  11  10   2      106.96      124.28     24.31 o 
  -4  11   2      242.63      249.74     63.00 o 
  -3  11   2      344.70      329.40     14.80 o 
  -2  11   2      516.97      486.01     35.30 o 
  -1  11   2     1619.38     1569.97     68.70 o 
   0  11   2      628.83      608.02     48.58 o 
   1  11   2     3846.79     3980.13    117.77 o 
   2  11   2       43.49       45.80     10.03 o 
   3  11   2     3470.01     3496.54    133.72 o 
   4  11   2        3.96        7.94      8.75 o 
   5  11   2     2790.60     2728.75    100.34 o 
   6  11   2      794.41      769.17     60.73 o 
   7  11   2     1126.61     1072.82     61.62 o 
   8  11   2      234.01      249.96     27.23 o 
   9  11   2       43.39       62.27     18.69 o 
  10  11   2      210.27      238.28     24.53 o 
  -4  12   2      216.53      250.50     43.27 o 
  -3  12   2      247.03      227.10     30.36 o 
  -2  12   2     1470.48     1401.47     39.33 o 
  -1  12   2       38.72       28.20      6.37 o 
   0  12   2     3345.07     3122.51     80.25 o 
   1  12   2      312.23      288.20     16.78 o 
   2  12   2     1614.96     1686.34     74.37 o 
   3  12   2     1370.79     1408.63     49.22 o 
   4  12   2      523.76      536.44     28.81 o 
   5  12   2     1360.09     1385.86     54.79 o 
   6  12   2       48.46       58.15     14.77 o 
   7  12   2      526.23      546.33     34.99 o 
   8  12   2        3.63       -8.04     14.79 o 
   9  12   2      249.70      250.62     30.47 o 
  10  12   2       37.01       30.24     10.80 o 
  -3  13   2      678.88      826.64     78.18 o 
  -2  13   2      289.72      269.47     19.74 o 
  -1  13   2      361.48      325.23     29.60 o 
   0  13   2     1101.08     1007.73     33.40 o 
   1  13   2      471.23      484.44     26.44 o 
   2  13   2      714.41      739.30     30.28 o 
   3  13   2        6.11       -6.71     11.31 o 
   4  13   2      810.66      852.68     38.67 o 
   5  13   2       41.79       38.29     12.58 o 
   6  13   2      485.18      500.65     32.81 o 
   7  13   2       34.04       43.13     17.04 o 
   8  13   2       47.45       61.50     22.88 o 
   9  13   2      124.55      148.55     25.83 o 
  -1  14   2      291.17      232.28     31.12 o 
   0  14   2       99.29       71.55     10.63 o 
   1  14   2      871.93      822.21     33.43 o 
   2  14   2      110.02       84.28     11.79 o 
   3  14   2      211.55      199.11     20.05 o 
   4  14   2      197.13      208.48     33.02 o 
   5  14   2      101.73      124.82     37.95 o 
   6  14   2      194.58      208.42     39.09 o 
   7  14   2        1.96       15.82     13.13 o 
   8  14   2       84.13       58.49     18.58 o 
   1  15   2      287.49      273.08     16.40 o 
   2  15   2       62.92       64.35     12.56 o 
   3  15   2      217.37      252.29     25.70 o 
   4  15   2       20.20        8.11      9.82 o 
   5  15   2       92.01      113.78     19.15 o 
   6  15   2       56.24       47.34     16.05 o 
  -4 -14   3       13.72       11.77     11.72 o 
  -3 -14   3      282.45      265.19     14.77 o 
  -7 -13   3       43.87       48.36     14.90 o 
  -6 -13   3      247.11      256.24     19.32 o 
  -5 -13   3      102.71       99.93     18.67 o 
  -4 -13   3      151.35      118.62     15.18 o 
  -3 -13   3      184.33      233.73     21.48 o 
  -2 -13   3       18.79       16.44      6.15 o 
  -1 -13   3      343.89      326.40     66.04 o 
   0 -13   3       34.05       27.33     22.01 o 
  -8 -12   3      223.98      214.51     35.68 o 
  -7 -12   3      160.19      167.11     12.41 o 
  -6 -12   3      237.13      292.21     16.55 o 
  -5 -12   3       21.73       21.63      7.62 o 
  -4 -12   3      799.36      765.79     24.81 o 
  -3 -12   3       96.07      109.42     11.53 o 
  -2 -12   3      654.69      615.85     52.01 o 
  -1 -12   3     1052.97     1012.94     68.24 o 
   0 -12   3        2.41       -6.07     15.94 o 
   1 -12   3      749.49      885.84     72.87 o 
   2 -12   3       38.44       66.80     28.09 o 
  -9 -11   3      121.25      128.68     22.78 o 
  -8 -11   3       71.30       58.10     10.23 o 
  -7 -11   3      511.16      467.97     18.52 o 
  -6 -11   3       72.69       74.37      8.84 o 
  -5 -11   3      182.35      215.11     15.10 o 
  -4 -11   3     1134.67     1112.33     30.11 o 
  -3 -11   3       49.31       55.32      8.49 o 
  -2 -11   3     1498.93     1493.09     64.77 o 
  -1 -11   3       76.32       89.75      6.92 o 
   0 -11   3     1328.75     1248.11     86.19 o 
   1 -11   3      373.15      380.30     44.03 o 
   2 -11   3     1083.54     1254.75    131.32 o 
   3 -11   3      884.12     1024.00     85.02 o 
   4 -11   3      332.14      332.48     85.78 o 
 -10 -10   3       89.34      103.99     36.44 o 
  -9 -10   3      241.00      195.88    121.07 o 
  -8 -10   3       51.04       39.09     10.29 o 
  -7 -10   3      971.66     1010.89     45.36 o 
  -6 -10   3        4.48       10.43      9.29 o 
  -5 -10   3     1070.33     1129.68     40.62 o 
  -4 -10   3      458.82      421.86     19.87 o 
  -3 -10   3     2091.40     2094.99     50.08 o 
  -2 -10   3      701.26      771.02     19.87 o 
  -1 -10   3     1767.98     1820.76     83.31 o 
   0 -10   3     1951.00     2012.45     94.32 o 
   1 -10   3      409.00      339.69     60.35 o 
   2 -10   3     2669.09     2925.48    152.57 o 
   3 -10   3       80.54       85.78     28.09 o 
   4 -10   3     1911.46     2313.67    201.16 o 
   5 -10   3      125.25      192.05     40.23 o 
 -10  -9   3      411.72      428.12     58.45 o 
  -9  -9   3       29.19        9.87     19.74 o 
  -8  -9   3     1259.08     1154.57     80.51 o 
  -7  -9   3      114.24      120.05     17.29 o 
  -6  -9   3     1119.33     1132.29     67.18 o 
  -5  -9   3     2613.15     2548.01     75.78 o 
  -4  -9   3     2221.06     2101.49     58.78 o 
  -3  -9   3     6878.69     6764.26    160.46 o 
  -2  -9   3     1015.80      988.50     30.56 o 
  -1  -9   3     6582.84     6774.14    284.80 o 
   0  -9   3      172.64      153.70     11.90 o 
   1  -9   3     3325.55     2896.80    504.41 o 
   2  -9   3     1013.62     1136.34     71.35 o 
   3  -9   3     1418.25     1556.87     92.61 o 
   4  -9   3      671.28      721.12     62.24 o 
   5  -9   3      247.18      317.29     43.27 o 
 -11  -8   3      396.98      451.65     64.52 o 
 -10  -8   3      546.09      678.61     70.59 o 
  -9  -8   3     1083.15     1184.92    141.19 o 
  -8  -8   3     1373.69     1261.30     51.58 o 
  -7  -8   3      384.15      391.47     26.15 o 
  -6  -8   3     3526.06     3603.79    143.85 o 
  -5  -8   3        2.17       -3.38      7.66 o 
  -4  -8   3     8196.47     7917.68    232.14 o 
  -3  -8   3       62.47      103.76     13.28 o 
  -2  -8   3     6229.77     6185.11    207.40 o 
  -1  -8   3     2942.02     3063.49    108.10 o 
   0  -8   3     1604.96     1632.66     60.50 o 
   1  -8   3     2737.78     2540.35    185.59 o 
   2  -8   3       28.26       44.79     17.46 o 
   3  -8   3     2391.27     2760.00    133.60 o 
   4  -8   3        0.72       -5.31     14.42 o 
   5  -8   3      241.06      330.96     39.47 o 
   6  -8   3      170.92      169.27     34.92 o 
 -11  -7   3      931.36      987.56     92.61 o 
 -10  -7   3       69.78       59.21     28.84 o 
  -9  -7   3     2308.22     2461.69    144.98 o 
  -8  -7   3       58.44       34.92     21.25 o 
  -7  -7   3     2581.46     2567.08    162.44 o 
  -6  -7   3     1753.12     1801.36     68.45 o 
  -5  -7   3     4350.31     4270.82    118.72 o 
  -4  -7   3     3623.12     3425.41     89.02 o 
  -3  -7   3     1233.48     1147.62     33.78 o 
  -2  -7   3     2891.43     2676.81     52.35 o 
  -1  -7   3      256.66      275.55     13.24 o 
   0  -7   3     2984.34     3104.40    101.86 o 
   1  -7   3       21.58       12.18      5.72 o 
   2  -7   3      112.28       72.87     18.22 o 
   3  -7   3     2718.21     2936.87    132.08 o 
   4  -7   3      235.53      230.00     49.34 o 
   5  -7   3      333.38      354.49     37.95 o 
   6  -7   3      173.19      187.49     32.64 o 
   7  -7   3      450.85      463.04     81.98 o 
 -11  -6   3       67.76       57.69     29.60 o 
 -10  -6   3     1196.48     1327.63    149.54 o 
  -9  -6   3      562.83      556.40     56.93 o 
  -8  -6   3     1184.66     1307.89     81.22 o 
  -7  -6   3     2308.11     2177.01    122.56 o 
  -6  -6   3      805.22      811.85     33.29 o 
  -5  -6   3     4503.48     4592.58    138.77 o 
  -4  -6   3       30.64       29.63      7.46 o 
  -3  -6   3     2047.97     1988.27     51.35 o 
  -2  -6   3       68.34       67.41      5.22 o 
  -1  -6   3      213.09      230.80      7.64 o 
   0  -6   3     1887.34     2126.10     68.72 o 
   1  -6   3        2.46       14.15      5.69 o 
   2  -6   3     1285.73     1509.05     66.04 o 
   3  -6   3     1768.65     1958.42     90.33 o 
   4  -6   3      630.72      689.24     47.06 o 
   5  -6   3      462.10      524.52     42.51 o 
   6  -6   3       10.70       28.84     18.22 o 
   7  -6   3     1541.18     1691.98     99.44 o 
 -11  -5   3      283.75      220.13     68.32 o 
 -10  -5   3      934.03      942.77     75.15 o 
  -9  -5   3      208.67      170.03     32.64 o 
  -8  -5   3     2405.12     2637.79    131.32 o 
  -7  -5   3        6.95        4.55     12.90 o 
  -6  -5   3      821.08      845.13     12.60 o 
  -5  -5   3      676.16      724.50     26.47 o 
  -4  -5   3       69.68       57.69      8.00 o 
  -3  -5   3     1524.98     1553.93     25.63 o 
  -2  -5   3       61.92       69.92      4.78 o 
  -1  -5   3       90.25       84.61      4.52 o 
   0  -5   3     6045.40     6707.66    243.58 o 
   1  -5   3      904.98      878.54     18.03 o 
   2  -5   3     2865.10     3138.02    152.57 o 
   3  -5   3       70.88      107.79     18.22 o 
   4  -5   3     6697.04     7508.03    324.89 o 
   5  -5   3      130.85      138.15     39.47 o 
   6  -5   3     4499.50     4961.33    229.24 o 
   7  -5   3      786.31      849.41     61.49 o 
   8  -5   3      887.55      938.22     68.32 o 
   9  -5   3      347.66      402.31     76.67 o 
 -11  -4   3      570.66      630.03     61.49 o 
 -10  -4   3       73.23       72.87     25.05 o 
  -9  -4   3     1021.07     1064.99     69.08 o 
  -8  -4   3     1133.10     1162.15     67.56 o 
  -7  -4   3       12.29       34.16     16.70 o 
  -6  -4   3      529.48      584.49     38.71 o 
  -5  -4   3      146.42       -4.55      7.59 o 
  -4  -4   3     3641.93     3625.49     60.77 o 
  -3  -4   3      412.79      352.64      9.81 o 
  -2  -4   3     3244.92     3540.10     77.89 o 
  -1  -4   3     5058.24     4929.06    144.30 o 
   0  -4   3      191.40      203.31      7.97 o 
   1  -4   3    18427.97    20437.80    649.21 o 
   2  -4   3      110.03      112.34     14.42 o 
   3  -4   3     8632.61     9569.69    394.72 o 
   4  -4   3     6359.03     6802.09    277.82 o 
   5  -4   3     1168.80     1231.22     63.76 o 
   6  -4   3     2641.53     2860.20    129.04 o 
   7  -4   3      627.29      626.24     47.06 o 
   8  -4   3     1458.20     1634.29     92.61 o 
   9  -4   3       21.20       12.15     16.70 o 
 -11  -3   3      416.30      489.60     50.86 o 
 -10  -3   3       86.81      100.96     25.05 o 
  -9  -3   3      812.31      892.67     58.45 o 
  -8  -3   3       21.17       14.42     14.42 o 
  -7  -3   3     1096.77     1154.56     63.76 o 
  -6  -3   3     2561.74     2647.66    103.99 o 
  -5  -3   3      696.13      725.68     34.92 o 
  -4  -3   3    15722.38    18529.83    955.68 o 
  -3  -3   3      854.08      902.74     17.09 o 
  -2  -3   3    10962.01    11871.04    306.99 o 
  -1  -3   3     2512.25     2648.49     58.83 o 
   0  -3   3    11737.19    12325.54    359.80 o 
   1  -3   3    17373.97    19465.31    470.73 o 
   2  -3   3     3096.25     3062.88    100.20 o 
   3  -3   3    12510.86    13061.44    562.48 o 
   4  -3   3      620.54      574.62     33.40 o 
   5  -3   3     5746.11     6164.75    106.05 o 
   6  -3   3       68.15       74.31      3.96 o 
   7  -3   3     2428.83     2467.47     48.06 o 
   8  -3   3       86.83      105.53      9.30 o 
   9  -3   3      540.18      579.93     47.06 o 
  10  -3   3      243.00      245.18     34.92 o 
 -11  -2   3       87.25       95.37     72.11 o 
 -10  -2   3      168.63      161.68     28.09 o 
  -9  -2   3      741.90      774.26     51.62 o 
  -8  -2   3      458.12      428.12     56.93 o 
  -7  -2   3     7469.34     7813.18    340.83 o 
  -6  -2   3     1148.02     1133.30     51.62 o 
  -5  -2   3     9827.68    10428.20    428.12 o 
  -4  -2   3    11537.47    12782.86    532.11 o 
  -3  -2   3     7179.07      163.20      2.28 o 
  -2  -2   3    10636.85    11669.27    525.66 o 
  -1  -2   3      483.69      510.07     11.98 o 
   0  -2   3    10125.13    11353.44    199.78 o 
   1  -2   3       80.21       76.59      4.93 o 
   2  -2   3    13012.20    13060.84    374.77 o 
   3  -2   3       11.25       16.08      2.23 o 
   4  -2   3     8424.87     8660.07    238.80 o 
   5  -2   3     1303.86     1309.53     42.79 o 
   6  -2   3     1452.57     1526.35     26.37 o 
   7  -2   3     1214.71     1279.06     39.00 o 
   8  -2   3      293.73      316.00     18.55 o 
   9  -2   3      512.78      497.06     18.46 o 
  10  -2   3        6.63       20.50     16.70 o 
 -11  -1   3        0.85        2.26     25.81 o 
 -10  -1   3      649.12      712.37     42.75 o 
  -9  -1   3      498.36      510.51     28.14 o 
  -8  -1   3     1328.21     1463.50     69.84 o 
  -7  -1   3     2820.19     2880.70    115.38 o 
  -6  -1   3     1809.66     1866.57    105.51 o 
  -5  -1   3    10938.35    11371.73    474.42 o 
  -4  -1   3      661.99      679.37     28.84 o 
  -3  -1   3    21057.39    23849.45   1194.03 o 
  -2  -1   3      695.14      635.35     12.90 o 
  -1  -1   3     9512.63     9545.28    185.52 o 
   0  -1   3      297.08      301.22      8.15 o 
   1  -1   3    13528.08    13440.96    253.87 o 
   2  -1   3     2418.21     2211.15     35.05 o 
   3  -1   3    10298.78    11002.40    234.03 o 
   4  -1   3     7860.92     8156.66    137.97 o 
   5  -1   3      640.79      668.30     21.93 o 
   6  -1   3     3754.54     3783.83     72.32 o 
   7  -1   3      251.49      251.57     10.40 o 
   8  -1   3      622.63      600.28     19.39 o 
   9  -1   3      240.27      256.89     20.68 o 
  10  -1   3       53.71       41.50      6.25 o 
  11  -1   3      271.73      245.94     32.64 o 
 -11   0   3      276.90      343.19     55.79 o 
 -10   0   3      900.10      924.91     40.25 o 
  -9   0   3      139.75      182.53     16.16 o 
  -8   0   3     3191.69     3502.42    169.44 o 
  -7   0   3       25.48       21.75      4.48 o 
  -6   0   3     9373.74     9720.63    256.96 o 
  -5   0   3       68.20       90.86      4.29 o 
  -4   0   3    16324.98    18665.24    579.09 o 
  -3   0   3     4583.82     4239.45    130.56 o 
  -2   0   3     1802.40     1663.90     72.11 o 
  -1   0   3    18174.58    19401.11    619.37 o 
   0   0   3     1655.08     1563.97     22.75 o 
   1   0   3    13379.05    13525.04    263.57 o 
   2   0   3      894.92      925.00     14.92 o 
   3   0   3     9604.81     9988.15    200.83 o 
   4   0   3     2165.03     2265.81     30.80 o 
   5   0   3     3192.77     3418.48     50.86 o 
   6   0   3      766.50      816.97     16.80 o 
   7   0   3       58.71       62.59      9.35 o 
   8   0   3     1061.84     1057.02     26.93 o 
   9   0   3       10.70       20.33      7.84 o 
  10   0   3      206.07      212.90     19.00 o 
  11   0   3      193.23      203.81     13.39 o 
 -11   1   3      890.63      950.26     50.53 o 
 -10   1   3       62.93       51.85      8.11 o 
  -9   1   3     1802.69     1899.77     44.19 o 
  -8   1   3      454.63      443.26     18.40 o 
  -7   1   3     2724.84     2849.22     57.28 o 
  -6   1   3     3544.40     3643.18     73.25 o 
  -5   1   3     5129.00     5211.04    100.81 o 
  -4   1   3    16130.06    17352.93    762.87 o 
  -3   1   3      698.41      746.93     42.51 o 
  -2   1   3    22867.07    23049.28    791.87 o 
  -1   1   3     3681.61     3653.73     86.93 o 
   0   1   3    17317.13    17458.47    521.13 o 
   1   1   3      371.77      392.20     14.14 o 
   2   1   3      243.21      263.84     10.44 o 
   3   1   3     1431.28     1573.09     31.23 o 
   4   1   3        2.32       21.32      7.45 o 
   5   1   3     1891.22     2022.88     30.56 o 
   6   1   3      126.61      119.69      7.10 o 
   7   1   3      253.52      223.44     11.07 o 
   8   1   3     1798.05     1700.51     41.42 o 
   9   1   3      337.42      333.23     24.67 o 
  10   1   3      499.21      505.55     29.60 o 
  11   1   3        1.91       20.50     11.39 o 
 -11   2   3      330.35      368.55     24.38 o 
 -10   2   3      520.62      592.77     24.28 o 
  -9   2   3     1247.48     1320.82     33.40 o 
  -8   2   3      490.54      529.32     19.62 o 
  -7   2   3     2608.77     2746.57     92.27 o 
  -6   2   3      153.59      157.08      8.98 o 
  -5   2   3     3842.30     3758.00    129.80 o 
  -4   2   3      495.56      513.14     23.53 o 
  -3   2   3     7953.11     7568.76    292.24 o 
  -2   2   3      600.20      606.22     20.64 o 
  -1   2   3     2462.59     2400.96     52.03 o 
   0   2   3      333.05      524.44     18.76 o 
   1   2   3        8.41       16.70      6.98 o 
   2   2   3       59.99       78.65      8.84 o 
   3   2   3     1245.46     1145.94     23.40 o 
   4   2   3     2001.47     1899.76     48.89 o 
   5   2   3     2231.07     2093.41     39.15 o 
   6   2   3       79.50       53.82      7.32 o 
   7   2   3     3827.50     3729.00     80.34 o 
   8   2   3      485.91      509.65     16.33 o 
   9   2   3     1732.37     1683.14     55.22 o 
  10   2   3       98.75      106.84     14.32 o 
  11   2   3      519.31      554.89     56.93 o 
 -10   3   3      895.82      898.27     34.98 o 
  -9   3   3        5.74       14.11      6.10 o 
  -8   3   3     1087.02     1185.14     70.08 o 
  -7   3   3      265.66      256.26     12.80 o 
  -6   3   3     1026.49     1057.65     31.37 o 
  -5   3   3      190.11      181.63     12.58 o 
  -4   3   3      976.03     1048.29     53.89 o 
  -3   3   3     3307.97     3417.16     72.97 o 
  -2   3   3       59.82       64.30     10.25 o 
  -1   3   3      212.59      203.30     10.69 o 
   0   3   3     6425.04     6472.40    155.33 o 
   1   3   3    24380.58    26979.47   1029.34 o 
   2   3   3     6467.72     6399.67    153.51 o 
   3   3   3      793.50      833.55     24.67 o 
   4   3   3     6768.26     6426.14    125.68 o 
   5   3   3       34.10       49.04      6.43 o 
   6   3   3     5250.16     4916.00     98.71 o 
   7   3   3     3542.54     3481.06     80.35 o 
   8   3   3     2405.94     2298.50     82.12 o 
   9   3   3     2746.72     2642.24    132.60 o 
  10   3   3      469.17      450.47     20.36 o 
  11   3   3      924.56      828.13     90.33 o 
 -10   4   3      122.44      101.95     10.06 o 
  -9   4   3      309.31      330.87     23.19 o 
  -8   4   3      608.29      651.95     21.80 o 
  -7   4   3       18.07       26.62      5.66 o 
  -6   4   3      625.58      626.91     31.29 o 
  -5   4   3        3.17       24.51     16.32 o 
  -4   4   3      740.42      690.76     28.09 o 
  -3   4   3     2003.31     2002.47     42.39 o 
  -2   4   3      691.01      598.37     16.61 o 
  -1   4   3     5607.07     4803.57    105.67 o 
   0   4   3      654.20      626.86     19.84 o 
   1   4   3     4872.87     4720.30    110.55 o 
   2   4   3    10978.19    12368.60    351.83 o 
   3   4   3     7387.84     7494.56    253.53 o 
   4   4   3     4387.35     4108.57    108.55 o 
   5   4   3      829.48      717.14     18.63 o 
   6   4   3     4256.19     3946.69     91.37 o 
   7   4   3      120.74      129.34      9.91 o 
   8   4   3     6703.51     6602.96    202.41 o 
   9   4   3      172.52      167.03     12.76 o 
  10   4   3     1322.22     1329.43     51.46 o 
  11   4   3      108.73       96.64     12.76 o 
  12   4   3      312.68      328.68     33.02 o 
  -9   5   3      182.27      228.90     34.16 o 
  -8   5   3       67.87       70.15      7.68 o 
  -7   5   3      190.09      206.73     13.12 o 
  -6   5   3      943.31     1024.34     30.00 o 
  -5   5   3      124.50      146.39     13.45 o 
  -4   5   3      843.67      831.95     33.40 o 
  -3   5   3       31.51       17.74      5.08 o 
  -2   5   3     3060.31     2631.89     72.16 o 
  -1   5   3      842.30      659.92     25.81 o 
   0   5   3    11472.89    11276.77    326.24 o 
   1   5   3    23472.90    25751.60   1178.47 o 
   2   5   3       17.33       33.60      7.77 o 
   3   5   3    16160.67    16527.51    529.55 o 
   4   5   3      141.02      161.95     12.54 o 
   5   5   3     6439.59     5611.97    144.34 o 
   6   5   3      277.87      300.94     26.38 o 
   7   5   3     5667.82     5273.65    153.61 o 
   8   5   3     1221.52     1162.17     47.94 o 
   9   5   3     1496.39     1429.11     75.74 o 
  10   5   3      690.27      684.10     28.59 o 
  11   5   3      170.01      153.83     12.54 o 
  12   5   3      219.81      213.15     15.91 o 
  -9   6   3      305.60      310.27     21.63 o 
  -8   6   3       19.44        3.43      5.63 o 
  -7   6   3     1461.97     1545.58     74.45 o 
  -6   6   3      657.42      693.86     28.47 o 
  -5   6   3     1807.98     1859.21     50.04 o 
  -4   6   3     4945.05     4626.76    144.98 o 
  -3   6   3     3371.72     3446.14     79.60 o 
  -2   6   3     4986.50     4692.85    109.22 o 
  -1   6   3      168.16      191.03     10.69 o 
   0   6   3    12642.31    12231.32    371.45 o 
   1   6   3      259.58      278.80     56.55 o 
   2   6   3    16746.03    17739.46    592.78 o 
   3   6   3     2512.49     2307.44     64.14 o 
   4   6   3     4496.18     4386.21    111.80 o 
   5   6   3     2815.16     2659.99     80.97 o 
   6   6   3     1445.20     1438.90     45.93 o 
   7   6   3     1946.42     1980.69     57.37 o 
   8   6   3      690.65      687.15     29.65 o 
   9   6   3      872.98      825.76     45.06 o 
  10   6   3       23.58       32.83      8.88 o 
  11   6   3      260.18      246.78     15.55 o 
  12   6   3      108.53       75.97     12.51 o 
  -8   7   3      320.10      357.43     18.95 o 
  -7   7   3      628.80      723.45     32.73 o 
  -6   7   3      101.27      107.42     14.69 o 
  -5   7   3     4226.78     4424.54    212.16 o 
  -4   7   3       12.45       15.18     10.25 o 
  -3   7   3     7344.10     7050.21    211.66 o 
  -2   7   3      153.84      150.16     11.01 o 
  -1   7   3     3658.86     3402.61     79.16 o 
   0   7   3     3457.86     3612.28     95.72 o 
   1   7   3     9920.60    10143.69    308.32 o 
   2   7   3     3517.11     3359.47    184.46 o 
   3   7   3     2777.47     2805.29     73.63 o 
   4   7   3     2202.75     2183.25     61.78 o 
   5   7   3       37.95       53.83     11.46 o 
   6   7   3      695.57      727.05     37.51 o 
   7   7   3        5.00       11.73      9.83 o 
   8   7   3      736.07      729.44     25.16 o 
   9   7   3      339.27      318.91     17.02 o 
  10   7   3       89.55       97.74     10.25 o 
  11   7   3      206.08      203.25     17.52 o 
  12   7   3       34.82       14.58      7.08 o 
  -7   8   3        8.30        0.00      4.29 o 
  -6   8   3      960.17     1020.53     75.15 o 
  -5   8   3      930.10     1015.15     32.97 o 
  -4   8   3     3412.54     3379.90    118.04 o 
  -3   8   3     1788.97     1837.02     97.54 o 
  -2   8   3     2046.50     1925.45     47.50 o 
  -1   8   3     1242.66     1083.68     30.06 o 
   0   8   3     1372.81     1258.37     42.12 o 
   1   8   3     3504.98     3724.25    138.15 o 
   2   8   3      350.65      413.15     20.75 o 
   3   8   3     2185.12     2230.93     73.25 o 
   4   8   3      870.98      948.43     50.48 o 
   5   8   3     1311.46     1285.47     64.14 o 
   6   8   3      227.34      241.65     20.95 o 
   7   8   3       45.73       47.06     14.94 o 
   8   8   3      461.41      439.60     27.89 o 
   9   8   3       58.64       58.60      9.76 o 
  10   8   3      418.54      407.19     33.56 o 
  11   8   3      101.23       92.84     15.78 o 
  -6   9   3      736.32      738.43     93.75 o 
  -5   9   3      164.67      187.58     25.43 o 
  -4   9   3     2156.51     2225.77     81.60 o 
  -3   9   3      457.35      446.47     20.50 o 
  -2   9   3     2069.15     2030.17    104.75 o 
  -1   9   3       17.26       13.87      7.91 o 
   0   9   3     1359.66     1331.37     46.06 o 
   1   9   3      710.62      743.80     35.33 o 
   2   9   3     1279.47     1328.42     49.42 o 
   3   9   3     1700.82     1710.16     54.70 o 
   4   9   3        0.72       12.82      9.48 o 
   5   9   3      995.44     1019.93     43.12 o 
   6   9   3      601.80      552.25     55.41 o 
   7   9   3      124.74      202.35     42.13 o 
   8   9   3      721.96      708.37     38.78 o 
   9   9   3       54.21       41.06     16.57 o 
  10   9   3      733.89      720.55     42.79 o 
  11   9   3       17.48       14.37     11.23 o 
  -5  10   3      707.73      687.57     86.53 o 
  -4  10   3      265.49      277.88     14.59 o 
  -3  10   3      802.00      725.86     42.89 o 
  -2  10   3      450.85      453.47     16.90 o 
  -1  10   3       60.21       74.39     14.75 o 
   0  10   3      621.91      648.13     28.97 o 
   1  10   3       47.77       72.71     13.58 o 
   2  10   3     1229.60     1306.65     45.02 o 
   3  10   3      139.83      151.03     19.32 o 
   4  10   3      727.69      746.08     40.45 o 
   5  10   3     1430.07     1390.31     73.25 o 
   6  10   3       41.10       26.84     11.66 o 
   7  10   3     1283.05     1285.60     55.63 o 
   8  10   3      157.69      179.89     28.36 o 
   9  10   3      193.40      180.57     17.76 o 
  10  10   3      290.95      314.36     25.37 o 
  11  10   3      451.45      450.83     30.10 o 
  -4  11   3      133.16      122.71     11.57 o 
  -3  11   3      471.50      467.54     25.46 o 
  -2  11   3       53.52       72.13     18.22 o 
  -1  11   3      520.47      490.29     22.47 o 
   0  11   3      976.12      975.06     30.78 o 
   1  11   3      130.64      135.56     13.29 o 
   2  11   3      523.98      543.50     29.13 o 
   3  11   3        9.43        3.24      9.82 o 
   4  11   3     1408.92     1450.92     52.14 o 
   5  11   3      844.46      836.50     39.53 o 
   6  11   3      866.01      878.91     50.70 o 
   7  11   3     1251.34     1269.38     57.38 o 
   8  11   3      568.96      641.96     66.57 o 
   9  11   3      728.73      713.95     46.55 o 
  10  11   3       12.61        5.20     10.62 o 
  -3  12   3      351.57      323.21     13.62 o 
  -2  12   3       41.11       27.07      7.47 o 
  -1  12   3      558.31      497.74     29.16 o 
   0  12   3        4.63        8.13     16.32 o 
   1  12   3      731.53      731.53     39.09 o 
   2  12   3      733.66      744.24     31.53 o 
   3  12   3      214.40      238.52     19.87 o 
   4  12   3     1475.41     1595.26     67.89 o 
   5  12   3      280.00      306.12     32.28 o 
   6  12   3     1578.77     1557.01     65.28 o 
   7  12   3       70.27       52.74     19.08 o 
   8  12   3     1196.22     1237.15     61.92 o 
   9  12   3      290.58      261.89     31.55 o 
  10  12   3      114.72      110.59     16.23 o 
  -3  13   3       77.02      115.38     33.40 o 
  -2  13   3      281.62      265.36     13.68 o 
  -1  13   3      356.98      309.66     18.77 o 
   0  13   3      109.33      101.12     13.28 o 
   1  13   3     1642.25     1565.35     57.70 o 
   2  13   3       54.19       28.84     14.80 o 
   3  13   3     1648.84     1686.84     73.67 o 
   4  13   3       76.14       66.04     14.95 o 
   5  13   3      743.85      796.91     40.85 o 
   6  13   3      390.46      359.63     47.06 o 
   7  13   3      283.36      310.42     28.81 o 
   8  13   3      311.69      332.93     37.34 o 
   9  13   3      136.65      133.24     32.15 o 
  -1  14   3        1.83        1.52      8.39 o 
   0  14   3      408.91      392.70     20.91 o 
   1  14   3      157.15      158.97     31.12 o 
   2  14   3      669.95      680.90     38.10 o 
   3  14   3      405.46      413.88     26.26 o 
   4  14   3      387.75      440.47     37.39 o 
   5  14   3      235.70      250.89     44.79 o 
   6  14   3       30.39       46.20     15.50 o 
   7  14   3      365.76      389.75     39.24 o 
   8  14   3        2.56        0.87     29.22 o 
   1  15   3      247.31      230.66     16.78 o 
   2  15   3      367.33      358.15     22.41 o 
   3  15   3       46.25       40.35     13.87 o 
   4  15   3      503.22      498.86     37.95 o 
   5  15   3        0.24        4.39     19.15 o 
   6  15   3      255.42      319.74     31.00 o 
  -6 -13   4       11.73       10.30     11.77 o 
  -5 -13   4      773.09      748.32     43.22 o 
  -4 -13   4      107.57      104.19     14.75 o 
  -3 -13   4      472.93      407.80     72.49 o 
  -2 -13   4      501.99      483.12     63.76 o 
  -1 -13   4      165.72      175.35     34.16 o 
  -8 -12   4      423.48      450.89     56.17 o 
  -7 -12   4      193.27      193.83     15.12 o 
  -6 -12   4      222.06      188.24     17.51 o 
  -5 -12   4      774.14      775.70     26.22 o 
  -4 -12   4       52.93       52.44      8.68 o 
  -3 -12   4      549.12      508.22     62.24 o 
  -2 -12   4       95.02       91.10     23.53 o 
  -1 -12   4      408.87      357.12     52.76 o 
   0 -12   4       80.78       87.29     42.51 o 
   1 -12   4       82.56       79.70     28.09 o 
   2 -12   4      226.18      233.04     42.51 o 
  -9 -11   4       96.74       92.61     33.40 o 
  -8 -11   4      501.70      508.58     56.17 o 
  -7 -11   4        2.90        3.32      7.76 o 
  -6 -11   4      313.00      334.50     15.12 o 
  -5 -11   4       57.57       52.13     10.86 o 
  -4 -11   4      184.24      199.51     12.08 o 
  -3 -11   4        8.43        7.36      7.82 o 
  -2 -11   4       72.25       66.60     16.99 o 
  -1 -11   4      748.21      726.13     76.29 o 
   0 -11   4      111.39      107.64     17.84 o 
   1 -11   4      265.30      270.23     38.71 o 
   2 -11   4      558.43      618.65     59.97 o 
   3 -11   4       92.27      115.38     33.40 o 
 -10 -10   4        1.25       -9.87     38.71 o 
  -9 -10   4      237.16      230.00     42.51 o 
  -8 -10   4      105.57       87.29     28.09 o 
  -7 -10   4      168.32      162.98     25.81 o 
  -6 -10   4       17.10       17.17      5.65 o 
  -5 -10   4       23.48       30.30      6.57 o 
  -4 -10   4      460.86      457.55     16.55 o 
  -3 -10   4      299.21      334.11     13.72 o 
  -2 -10   4     1282.79     1236.02     29.46 o 
  -1 -10   4      934.49      923.71     62.62 o 
   0 -10   4      368.40      356.34     45.17 o 
   1 -10   4     1586.15     1469.96    173.45 o 
   2 -10   4        4.60        8.35     16.70 o 
   3 -10   4     1766.98     1985.75    181.42 o 
   4 -10   4      159.54      103.23     32.64 o 
 -10  -9   4       73.75       63.00     30.36 o 
  -9  -9   4      138.56      163.96     37.19 o 
  -8  -9   4       14.31       18.98     19.74 o 
  -7  -9   4      830.36      736.63     31.50 o 
  -6  -9   4       25.30       27.30      7.34 o 
  -5  -9   4       84.54       72.60      7.48 o 
  -4  -9   4     2722.37     2699.48     72.15 o 
  -3  -9   4       15.45       22.20      6.02 o 
  -2  -9   4     2299.86     2346.52     69.55 o 
  -1  -9   4      125.61      137.02     10.55 o 
   0  -9   4     2899.89     2889.71    315.40 o 
   1  -9   4     1585.90     1404.70    235.31 o 
   2  -9   4     3120.15     3464.43    171.55 o 
   3  -9   4     2420.58     2734.95    211.78 o 
   4  -9   4      522.85      579.93     57.69 o 
   5  -9   4     1648.62     1821.03    122.21 o 
 -10  -8   4      165.25      166.24     38.71 o 
  -9  -8   4      155.55      180.66     37.19 o 
  -8  -8   4      235.46      283.14     39.47 o 
  -7  -8   4     1392.72     1328.76     79.32 o 
  -6  -8   4        0.54       -1.52      5.86 o 
  -5  -8   4     3665.47     3681.04     77.75 o 
  -4  -8   4     2187.77     2133.94     61.95 o 
  -3  -8   4     5317.75     5553.16    127.69 o 
  -2  -8   4     3128.58     3299.18     71.87 o 
  -1  -8   4     2459.08     2581.93    203.43 o 
   0  -8   4     3360.47     3264.72    302.49 o 
   1  -8   4      535.15      452.51     39.47 o 
   2  -8   4     5780.50     6527.30    301.35 o 
   3  -8   4      135.57      173.83     50.86 o 
   4  -8   4     2294.56     2561.89    138.15 o 
   5  -8   4       77.08       70.59     26.57 o 
   6  -8   4      786.88      869.90     75.91 o 
 -11  -7   4       27.58       20.50     26.57 o 
 -10  -7   4      759.32      850.93     80.46 o 
  -9  -7   4        8.03       26.57     21.25 o 
  -8  -7   4     1475.80     1650.23    100.20 o 
  -7  -7   4      578.68      547.75     23.53 o 
  -6  -7   4     2356.79     2384.59     50.92 o 
  -5  -7   4     4673.22     4566.03     93.97 o 
  -4  -7   4     2516.01     2496.80     60.34 o 
  -3  -7   4     7577.39     7752.01    170.99 o 
  -2  -7   4      268.37      276.03     12.05 o 
  -1  -7   4     7623.41     7783.45    443.68 o 
   0  -7   4       28.81       28.19      5.49 o 
   1  -7   4     5156.51     5077.23    400.41 o 
   2  -7   4      245.89      306.67     31.12 o 
   3  -7   4     2407.36     2600.60    122.21 o 
   4  -7   4      463.31      535.15     46.30 o 
   5  -7   4      202.50      230.00     35.68 o 
   6  -7   4      539.74      630.79     92.61 o 
 -11  -6   4      463.68      273.27     83.50 o 
 -10  -6   4      717.82      802.34     75.91 o 
  -9  -6   4      934.56     1019.44     81.98 o 
  -8  -6   4     1835.45     2074.56    167.76 o 
  -7  -6   4      206.59      267.20     32.64 o 
  -6  -6   4     2847.53     2865.49     59.32 o 
  -5  -6   4       13.38       17.27      3.64 o 
  -4  -6   4    10153.75    10388.91    300.99 o 
  -3  -6   4       18.19       18.43      5.47 o 
  -2  -6   4     6253.89     6369.88    212.54 o 
  -1  -6   4     1261.49     1184.56     57.69 o 
   0  -6   4     2753.34     2772.73    133.22 o 
   1  -6   4     1541.67     1475.25     60.75 o 
   2  -6   4     1536.16     1647.96     75.15 o 
   3  -6   4     2411.72     2642.35    116.90 o 
   4  -6   4        2.29       24.29     15.94 o 
   5  -6   4      810.81      961.75     64.52 o 
   6  -6   4      274.11      267.20     37.19 o 
   7  -6   4      133.36      173.83     32.64 o 
   8  -6   4      231.81      230.00     40.23 o 
 -11  -5   4      565.09      662.67     68.32 o 
 -10  -5   4       14.80      -22.77     22.77 o 
  -9  -5   4     2427.75     2696.24    146.50 o 
  -8  -5   4       21.91       19.74     18.22 o 
  -7  -5   4     3110.15     3509.97    222.41 o 
  -6  -5   4      622.39      614.09     43.27 o 
  -5  -5   4     4949.19     5061.78    107.47 o 
  -4  -5   4     3407.75     3621.21     81.34 o 
  -3  -5   4     2783.54     2922.40     60.34 o 
  -2  -5   4     2757.38     2495.06    110.83 o 
  -1  -5   4      123.08      125.60     11.39 o 
   0  -5   4     2641.51     2572.37    113.86 o 
   1  -5   4       72.79       80.14      7.77 o 
   2  -5   4     2181.12     2484.46    134.36 o 
   3  -5   4      772.85      871.42     49.34 o 
   4  -5   4      544.03      608.02     44.03 o 
   5  -5   4     1347.79     1478.68     76.67 o 
   6  -5   4      120.22      125.25     25.81 o 
   7  -5   4      757.69      822.84     99.44 o 
   8  -5   4      218.61      208.75     36.44 o 
 -11  -4   4      103.84      102.48     31.88 o 
 -10  -4   4     1375.64     1421.75     94.88 o 
  -9  -4   4      257.35      339.31     40.23 o 
  -8  -4   4     1953.41     2040.40    105.51 o 
  -7  -4   4     1144.05     1153.04     67.56 o 
  -6  -4   4     1118.69     1185.68     59.97 o 
  -5  -4   4     3888.29     3905.45    149.54 o 
  -4  -4   4      153.17      132.95      4.38 o 
  -3  -4   4     5955.97     6414.06    150.48 o 
  -2  -4   4     2851.65     3098.43    118.04 o 
  -1  -4   4     6703.85     7127.27    285.03 o 
   0  -4   4     5036.45     5132.73    241.39 o 
   1  -4   4      198.91      184.55      5.35 o 
   2  -4   4     2770.84     3039.35    107.79 o 
   3  -4   4      176.51      226.21     38.71 o 
   4  -4   4     3202.84     3344.49    139.67 o 
   5  -4   4      330.34      390.17     34.92 o 
   6  -4   4      977.59      948.85     59.97 o 
   7  -4   4     2115.32     2202.84    115.38 o 
   8  -4   4       46.29       91.09     41.75 o 
   9  -4   4      862.59      897.23     69.84 o 
 -11  -3   4      226.58      204.13     25.75 o 
 -10  -3   4      864.45      934.42     69.08 o 
  -9  -3   4      480.96      451.65     44.03 o 
  -8  -3   4     2719.84     2841.98    182.94 o 
  -7  -3   4      297.34      315.78     31.88 o 
  -6  -3   4     2471.73     2403.24    139.67 o 
  -5  -3   4      444.64      430.40     28.84 o 
  -4  -3   4      932.95      737.82     34.16 o 
  -3  -3   4     3250.67     3533.07     65.97 o 
  -2  -3   4     1472.31     1829.16     56.17 o 
  -1  -3   4    17374.06    19830.20    636.83 o 
   0  -3   4      980.03      900.42     24.32 o 
   1  -3   4      339.65      312.28      4.36 o 
   2  -3   4     5487.88     5084.38    285.03 o 
   3  -3   4      219.73      261.01     14.69 o 
   4  -3   4    10086.74     9974.85    666.47 o 
   5  -3   4       52.11       44.79     15.94 o 
   6  -3   4     5073.38     5593.64    246.70 o 
   7  -3   4      858.92      849.51     12.56 o 
   8  -3   4     1067.34     1111.29     69.08 o 
   9  -3   4      678.29      743.90     58.45 o 
 -11  -2   4      694.95      757.12     53.89 o 
 -10  -2   4       13.11       19.36     12.35 o 
  -9  -2   4      781.32      830.43     56.17 o 
  -8  -2   4      681.83      708.22     47.82 o 
  -7  -2   4        5.13        8.35     12.15 o 
  -6  -2   4     2319.40     2542.91    101.72 o 
  -5  -2   4       14.33       48.58     12.90 o 
  -4  -2   4     2821.87     2804.03    121.45 o 
  -3  -2   4     6816.54     7185.42    252.01 o 
  -2  -2   4     4097.10     4577.96     70.16 o 
  -1  -2   4     9536.44     9803.69    223.24 o 
   0  -2   4       74.78       54.79      3.86 o 
   1  -2   4    19672.30    20745.98    547.64 o 
   2  -2   4     5841.06     6166.05    203.09 o 
   3  -2   4     9055.53     8962.65    257.71 o 
   4  -2   4     2444.30     2557.54     89.19 o 
   5  -2   4     1792.08     1911.43     32.77 o 
   6  -2   4      919.23      900.90     21.95 o 
   7  -2   4     1521.29     1516.57     43.10 o 
   8  -2   4     2113.26     2209.34     47.83 o 
   9  -2   4        0.77       12.15     14.42 o 
  10  -2   4     1295.75     1367.10     86.53 o 
 -11  -1   4      240.42      276.34     25.76 o 
 -10  -1   4       18.03      -13.18     28.47 o 
  -9  -1   4      346.34      416.71     26.03 o 
  -8  -1   4      164.55      140.86     19.42 o 
  -7  -1   4     1337.22     1314.72     65.28 o 
  -6  -1   4     2623.91     2914.10    112.34 o 
  -5  -1   4      820.76      964.79     41.75 o 
  -4  -1   4     3923.29     3809.81    125.25 o 
  -3  -1   4     6224.03     7819.25    205.71 o 
  -2  -1   4     3364.92     3320.84     58.62 o 
  -1  -1   4     4240.29     4414.89     74.13 o 
   0  -1   4    10742.27    10796.30    192.78 o 
   1  -1   4    16643.60    17254.48    367.61 o 
   2  -1   4     3342.99     3136.64     45.40 o 
   3  -1   4    16546.36    18423.57    527.44 o 
   4  -1   4      935.17      849.17     11.80 o 
   5  -1   4     9075.69     9015.68    165.85 o 
   6  -1   4       13.46       10.81      4.37 o 
   7  -1   4     4849.47     4848.56    115.18 o 
   8  -1   4      223.26      221.42     11.68 o 
   9  -1   4     1214.70     1117.54     33.77 o 
  10  -1   4      460.83      513.14     71.35 o 
 -11   0   4       29.36        7.97     28.84 o 
 -10   0   4       68.19       40.89     15.04 o 
  -9   0   4      364.53      412.18     12.97 o 
  -8   0   4      140.23      156.51     14.70 o 
  -7   0   4     1112.03     1140.02     26.07 o 
  -6   0   4     1638.59     1777.19     33.57 o 
  -5   0   4     6913.72     7424.33    144.50 o 
  -4   0   4     5442.99     5177.67    181.04 o 
  -3   0   4     1802.57     1496.90     50.10 o 
  -2   0   4    27989.80    28899.59   1556.11 o 
  -1   0   4     4407.52     4255.38    113.61 o 
   0   0   4    26302.45    24777.26    837.44 o 
   1   0   4     3154.70     2988.75     41.50 o 
   2   0   4    22321.58    23103.27    691.67 o 
   3   0   4     1165.52     1174.93     16.91 o 
   4   0   4    13743.26    13988.59    290.87 o 
   5   0   4     1669.66     1591.90     28.08 o 
   6   0   4     2731.54     2672.96     44.76 o 
   7   0   4     1557.14     1545.55     27.57 o 
   8   0   4      207.41      206.22     14.37 o 
   9   0   4     1249.26     1178.14     32.19 o 
  10   0   4        8.04       12.22      7.59 o 
 -11   1   4        2.10       -3.80      9.66 o 
 -10   1   4      448.92      505.54     28.43 o 
  -9   1   4      538.96      592.10     19.73 o 
  -8   1   4     1851.66     1942.31     44.42 o 
  -7   1   4      440.26      484.75     20.84 o 
  -6   1   4      978.72     1040.49     26.33 o 
  -5   1   4     7534.38     7595.56    213.30 o 
  -4   1   4      608.94      570.07     28.09 o 
  -3   1   4    22636.97    21812.84   1077.13 o 
  -2   1   4      974.17     1043.99     25.49 o 
  -1   1   4    22637.77    22539.45    771.76 o 
   0   1   4      346.53      326.59     20.12 o 
   1   1   4     2904.76     2772.44     51.66 o 
   2   1   4     4796.03     4882.02     93.30 o 
   3   1   4     4579.29     4736.48     86.12 o 
   4   1   4    10749.65    10508.27    204.28 o 
   5   1   4     1375.79     1396.98     26.24 o 
   6   1   4     2401.77     2489.15     41.79 o 
   7   1   4       35.13       39.64      6.18 o 
   8   1   4      499.08      523.99     13.90 o 
   9   1   4      301.12      300.07     20.12 o 
  10   1   4      201.74      205.21     24.67 o 
  11   1   4      252.53      233.80     21.25 o 
 -10   2   4      532.92      592.85     27.00 o 
  -9   2   4       87.24       76.42      8.26 o 
  -8   2   4     3528.25     3661.08    107.16 o 
  -7   2   4      454.34      444.69     17.86 o 
  -6   2   4     2193.44     2283.10     47.22 o 
  -5   2   4      544.62      510.51     14.45 o 
  -4   2   4     9710.43     9199.26    359.80 o 
  -3   2   4     6238.93     6013.41    207.99 o 
  -2   2   4    12146.29    11401.36    329.52 o 
  -1   2   4     3492.94     3068.61     89.57 o 
   0   2   4     3192.19     2972.28     67.18 o 
   1   2   4    13204.21    13705.79    393.97 o 
   2   2   4     1068.69     1059.95     26.03 o 
   3   2   4    13456.44    14041.19    582.96 o 
   4   2   4      141.86      146.09      9.74 o 
   5   2   4     3410.88     3440.33     62.25 o 
   6   2   4       20.82       33.61      9.15 o 
   7   2   4      233.46      238.10     11.14 o 
   8   2   4      504.70      495.13     31.36 o 
   9   2   4       92.41       96.70      9.91 o 
  10   2   4      728.55      684.29     31.58 o 
  11   2   4      149.49      144.59     28.09 o 
 -10   3   4        9.74        8.40      8.46 o 
  -9   3   4     1416.63     1488.52     88.38 o 
  -8   3   4      202.86      209.05     13.79 o 
  -7   3   4     2725.18     2823.89    109.83 o 
  -6   3   4      695.61      680.66     20.78 o 
  -5   3   4     1849.23     1849.11     69.84 o 
  -4   3   4     9644.29     8925.99    349.18 o 
  -3   3   4     5188.98     5002.37    142.76 o 
  -2   3   4    15327.76    14189.77    451.27 o 
  -1   3   4     3020.62     2860.67     71.27 o 
   0   3   4     9702.93     9211.33    240.99 o 
   1   3   4       21.00       57.43      8.59 o 
   2   3   4     3070.22     2924.45     74.36 o 
   3   3   4     1119.46     1040.59     26.56 o 
   4   3   4       13.82       22.51      5.97 o 
   5   3   4     2430.02     2430.45     49.53 o 
   6   3   4       84.80       88.69     10.61 o 
   7   3   4      224.92      215.05     11.58 o 
   8   3   4     1557.73     1408.25     62.05 o 
   9   3   4       18.65       12.32      6.40 o 
  10   3   4     1132.23     1055.42     49.85 o 
  11   3   4       12.08        1.74      8.00 o 
 -10   4   4      575.64      602.04     32.54 o 
  -9   4   4      575.14      617.33     23.35 o 
  -8   4   4      652.50      693.79     49.74 o 
  -7   4   4     1437.36     1481.52     71.70 o 
  -6   4   4      185.69      153.52     19.74 o 
  -5   4   4     4025.81     3736.18    134.36 o 
  -4   4   4       70.30       76.67     12.15 o 
  -3   4   4     4716.19     4389.07    102.79 o 
  -2   4   4      119.05      143.59     12.18 o 
  -1   4   4     1518.88     1363.35     32.20 o 
   0   4   4     5269.66     5289.95    124.79 o 
   1   4   4      510.32      448.25     40.23 o 
   2   4   4     2025.78     1964.76     54.34 o 
   3   4   4      629.94      545.52     19.84 o 
   4   4   4     1325.83     1347.43     50.10 o 
   5   4   4     1709.43     1684.51     38.32 o 
   6   4   4      651.99      689.84     20.37 o 
   7   4   4     2359.12     2168.77     86.57 o 
   8   4   4      419.16      443.81     17.49 o 
   9   4   4     1717.82     1624.58     70.10 o 
  10   4   4      187.63      212.02     13.65 o 
  11   4   4      554.16      538.22     31.84 o 
  -9   5   4       22.58       39.04      9.38 o 
  -8   5   4     1238.68     1283.22     95.81 o 
  -7   5   4      149.86      155.03     11.85 o 
  -6   5   4      833.33      837.14     89.19 o 
  -5   5   4      518.76      525.28     30.36 o 
  -4   5   4      906.68      828.41     65.28 o 
  -3   5   4     2001.69     2000.26     47.76 o 
  -2   5   4      379.48      400.72     18.98 o 
  -1   5   4     2067.60     1792.97     48.57 o 
   0   5   4     1966.47     2011.09     49.72 o 
   1   5   4     1845.27     1921.46     54.45 o 
   2   5   4     8770.26     9051.72    264.86 o 
   3   5   4     1446.26     1547.34     50.27 o 
   4   5   4     6782.18     6885.02    180.82 o 
   5   5   4      729.61      846.09     33.49 o 
   6   5   4     4879.57     4893.91    116.53 o 
   7   5   4     1823.97     1757.21     47.41 o 
   8   5   4     2478.96     2283.37    111.09 o 
   9   5   4     2019.88     1954.78     77.43 o 
  10   5   4      141.27      143.15     13.28 o 
  11   5   4      856.36      799.39     69.04 o 
  -9   6   4      197.94      219.82     38.33 o 
  -8   6   4      401.90      438.33     19.24 o 
  -7   6   4       14.68       20.84      6.10 o 
  -6   6   4      280.37      314.11     28.47 o 
  -5   6   4      197.83      195.84     18.98 o 
  -4   6   4      240.19      220.52     13.08 o 
  -3   6   4     2709.65     2483.51     67.30 o 
  -2   6   4      435.22      363.58     18.94 o 
  -1   6   4     5700.66     5220.80    127.74 o 
   0   6   4     1332.34     1412.50     56.36 o 
   1   6   4    19131.33    20304.63    847.51 o 
   2   6   4     8135.04     8661.46    260.61 o 
   3   6   4    16561.92    17305.03    585.63 o 
   4   6   4     1931.85     1819.30     51.74 o 
   5   6   4       19.40       45.06     14.42 o 
   6   6   4     4279.77     4142.12    118.82 o 
   7   6   4      407.29      428.33     22.44 o 
   8   6   4     3073.38     2794.53    122.65 o 
   9   6   4        8.30        4.16      6.35 o 
  10   6   4      584.97      575.47     28.43 o 
  11   6   4      144.82      143.57     13.80 o 
  12   6   4      312.24      308.94     23.53 o 
  -8   7   4       12.00       16.02      8.97 o 
  -7   7   4      321.38      341.80     21.60 o 
  -6   7   4      489.30      518.65     36.44 o 
  -5   7   4       95.09       97.16     14.42 o 
  -4   7   4     1971.89     1948.55     58.18 o 
  -3   7   4      170.78      165.62     20.12 o 
  -2   7   4     2947.97     2659.01     66.82 o 
  -1   7   4     1413.72     1376.97     36.99 o 
   0   7   4     1797.70     1818.47     67.36 o 
   1   7   4     5915.81     5746.60    165.92 o 
   2   7   4       10.80       30.07     16.32 o 
   3   7   4    12284.82    12377.27    391.18 o 
   4   7   4      154.89      181.01     16.85 o 
   5   7   4     5468.28     5317.30    154.77 o 
   6   7   4      282.61      256.60     24.44 o 
   7   7   4     3493.34     3555.36    112.25 o 
   8   7   4      138.02      143.85     14.58 o 
   9   7   4      964.50      887.16     56.94 o 
  10   7   4      537.56      517.38     56.43 o 
  11   7   4      148.35      121.24     13.28 o 
  -7   8   4      479.21      493.52     31.50 o 
  -6   8   4      194.02      241.08     21.07 o 
  -5   8   4      608.76      639.90     32.64 o 
  -4   8   4     2290.23     2214.73     64.17 o 
  -3   8   4      614.06      665.86     43.65 o 
  -2   8   4     3448.28     3315.16    165.86 o 
  -1   8   4       35.15       44.90     14.80 o 
   0   8   4     5820.06     5957.13    196.81 o 
   1   8   4       62.62      127.35     38.71 o 
   2   8   4     6286.67     6122.39    255.81 o 
   3   8   4      794.75      741.70     38.11 o 
   4   8   4     6585.46     6744.53    224.93 o 
   5   8   4     1972.72     2054.69     80.27 o 
   6   8   4     1455.20     1594.58     59.76 o 
   7   8   4      859.15      928.80     41.70 o 
   8   8   4      153.83      170.37     27.45 o 
   9   8   4      762.87      742.47     47.75 o 
  10   8   4       20.89       38.57     11.82 o 
  11   8   4      393.93      371.01     28.31 o 
  -7   9   4      286.36      170.79     14.42 o 
  -6   9   4      109.67       76.34     46.68 o 
  -5   9   4      818.34      900.13     41.53 o 
  -4   9   4       14.72       13.50      6.16 o 
  -3   9   4     2881.90     2808.65    109.31 o 
  -2   9   4       88.40      133.08     24.29 o 
  -1   9   4     2799.19     2586.39     95.26 o 
   0   9   4     1560.59     1671.07     49.65 o 
   1   9   4     2787.78     2977.57     98.85 o 
   2   9   4     3136.25     3203.96    113.86 o 
   3   9   4     1555.14     1539.02     53.70 o 
   4   9   4     4381.37     4683.42    145.33 o 
   5   9   4       45.47       52.46     14.23 o 
   6   9   4     1583.59     1626.13     62.78 o 
   7   9   4       98.60       90.90     16.21 o 
   8   9   4      250.26      278.16     24.85 o 
   9   9   4      276.26      287.63     25.93 o 
  10   9   4       20.02       29.19     12.10 o 
  11   9   4      225.56      202.19     16.34 o 
  -6  10   4      804.19      744.65     32.64 o 
  -5  10   4      214.72      221.14     18.60 o 
  -4  10   4      766.43      764.71     28.36 o 
  -3  10   4      831.88      804.12     26.19 o 
  -2  10   4      697.87      625.56     75.53 o 
  -1  10   4     1765.45     1775.75    116.14 o 
   0  10   4      229.42      224.89     16.64 o 
   1  10   4     3199.65     3269.23     96.33 o 
   2  10   4        2.39       11.72      9.87 o 
   3  10   4     1935.68     2037.17     69.49 o 
   4  10   4      126.02      155.71     18.78 o 
   5  10   4      696.32      701.77     36.62 o 
   6  10   4      738.97      721.38     37.83 o 
   7  10   4       93.23       90.85     17.29 o 
   8  10   4      333.55      335.90     29.39 o 
   9  10   4        3.74       17.07     10.41 o 
  10  10   4       92.94       89.51     19.18 o 
  11  10   4      111.60       93.86     19.74 o 
  -5  11   4      197.24      128.28     22.01 o 
  -4  11   4      924.63      876.64     30.69 o 
  -3  11   4      107.87      121.67     20.50 o 
  -2  11   4     1075.27     1065.58     32.69 o 
  -1  11   4       15.04        7.31      7.81 o 
   0  11   4     1336.29     1372.82     42.07 o 
   1  11   4      217.57      246.88     20.67 o 
   2  11   4      871.46      860.36     35.66 o 
   3  11   4      479.71      521.50     36.47 o 
   4  11   4       53.08       58.86     26.19 o 
   5  11   4      779.38      778.04     38.29 o 
   6  11   4       81.04       84.77     16.75 o 
   7  11   4      169.02      173.17     27.02 o 
   8  11   4      576.96      647.53     41.28 o 
   9  11   4       16.27       10.05     13.39 o 
  10  11   4      330.54      359.76     33.80 o 
  -4  12   4       47.73       38.13      7.23 o 
  -3  12   4      280.12      266.84     28.84 o 
  -2  12   4      219.39      205.57     21.25 o 
  -1  12   4      229.94      207.52     23.91 o 
   0  12   4      829.35      806.23     34.92 o 
   1  12   4       18.93       33.21     13.66 o 
   2  12   4      361.59      387.35     29.98 o 
   3  12   4      363.28      380.48     25.35 o 
   4  12   4      343.25      379.32     26.81 o 
   5  12   4     1011.81     1041.93     53.89 o 
   6  12   4        0.09        6.85     30.74 o 
   7  12   4      365.70      379.39     31.53 o 
   8  12   4      261.72      275.03     29.83 o 
   9  12   4      136.20      174.42     27.23 o 
  10  12   4      150.07      132.29     19.53 o 
  -3  13   4      431.18      390.82     17.29 o 
  -2  13   4       55.71       60.35      9.49 o 
  -1  13   4      216.58      192.43     16.71 o 
   0  13   4      165.40      175.95     14.03 o 
   1  13   4       10.60        9.90     13.49 o 
   2  13   4      328.62      331.48     22.43 o 
   3  13   4      281.04      312.13     23.87 o 
   4  13   4      640.84      687.10     38.29 o 
   5  13   4      109.88      134.75     19.74 o 
   6  13   4      117.62      166.68     22.24 o 
   7  13   4      335.84      332.91     35.50 o 
   8  13   4      128.76      133.24     24.41 o 
   9  13   4      641.62      658.54     50.36 o 
  -1  14   4      179.34      153.22     20.41 o 
   0  14   4       20.80       10.54      7.11 o 
   1  14   4      299.09      281.27     19.32 o 
   2  14   4      349.04      326.89     25.80 o 
   3  14   4      195.07      210.49     20.79 o 
   4  14   4      606.92      607.50     47.82 o 
   5  14   4      305.53      312.37     28.45 o 
   6  14   4      437.69      492.52     36.29 o 
   7  14   4        1.08       20.03     14.77 o 
   8  14   4      418.57      497.34     73.25 o 
   1  15   4      604.11      555.90     31.02 o 
   2  15   4       21.45       19.35     10.21 o 
   3  15   4      622.81      637.94     37.57 o 
   4  15   4       37.40       31.54     14.23 o 
   5  15   4      594.55      696.89     44.50 o 
   6  15   4       96.52       90.92     29.98 o 
   7  15   4      207.64      237.34     35.06 o 
  -4 -13   5      469.98      469.92     34.16 o 
  -3 -13   5      455.93      458.07    113.10 o 
  -2 -13   5      360.10      445.58     48.58 o 
  -7 -12   5      342.35      286.93     42.51 o 
  -6 -12   5      625.34      649.32     29.87 o 
  -5 -12   5      148.56      121.31     22.01 o 
  -4 -12   5      983.81     1037.76    141.19 o 
  -3 -12   5       41.13       21.82     10.37 o 
  -2 -12   5     1210.95     1268.79    234.55 o 
  -1 -12   5      153.36      195.08     33.40 o 
   0 -12   5      759.10      876.73     71.35 o 
   1 -12   5      274.62      296.04     46.30 o 
  -8 -11   5       15.03        6.83     18.98 o 
  -7 -11   5     1148.71     1210.73     85.78 o 
  -6 -11   5        6.28        5.57     10.63 o 
  -5 -11   5      747.40      746.26     37.16 o 
  -4 -11   5      338.14      344.56     44.41 o 
  -3 -11   5      858.83      894.24     49.82 o 
  -2 -11   5      409.65      374.71     56.17 o 
  -1 -11   5      379.67      358.59     37.57 o 
   0 -11   5      427.09      554.13     49.34 o 
   1 -11   5       82.35       83.50     43.27 o 
   2 -11   5      175.47      170.03     36.44 o 
  -9 -10   5       92.26      100.20     34.16 o 
  -8 -10   5      864.48      905.58     75.91 o 
  -7 -10   5      412.08      396.44     15.65 o 
  -6 -10   5     1032.21     1028.16     32.81 o 
  -5 -10   5      273.37      255.53     23.91 o 
  -4 -10   5       14.01       22.97      8.20 o 
  -3 -10   5      422.04      446.49     20.91 o 
  -2 -10   5      202.10      200.17     23.29 o 
  -1 -10   5      459.83      443.12     94.51 o 
   0 -10   5       30.50       22.57      5.06 o 
   1 -10   5      268.72      281.62     36.44 o 
   2 -10   5      564.70      619.41     56.93 o 
   3 -10   5       60.72       48.58     24.29 o 
   4 -10   5      565.62      591.32     66.80 o 
 -10  -9   5      219.01      230.00     80.46 o 
  -9  -9   5      374.48      337.03     51.62 o 
  -8  -9   5      482.00      471.39     53.14 o 
  -7  -9   5       75.34       99.30     17.46 o 
  -6  -9   5      983.36     1023.88     30.97 o 
  -5  -9   5       44.02       34.64     13.66 o 
  -4  -9   5      317.52      325.28     18.22 o 
  -3  -9   5      276.47      323.03     22.39 o 
  -2  -9   5      767.14      790.65     64.14 o 
  -1  -9   5     1531.42     1582.29    128.28 o 
   0  -9   5      189.81      155.14      9.87 o 
   1  -9   5     1167.15     1317.00     75.91 o 
   2  -9   5     1271.81     1418.72     85.78 o 
   3  -9   5      300.80      365.88     44.03 o 
   4  -9   5     1544.09     1868.09    117.66 o 
   5  -9   5        8.62       27.33     24.29 o 
 -10  -8   5        6.37        0.00     17.46 o 
  -9  -8   5      868.77      916.21     78.18 o 
  -8  -8   5       11.74       22.77     34.16 o 
  -7  -8   5      197.80      166.53     17.46 o 
  -6  -8   5     1068.55     1101.62     29.04 o 
  -5  -8   5      134.19      134.44     10.63 o 
  -4  -8   5     2040.98     2077.86     84.64 o 
  -3  -8   5     1812.49     1785.58     54.32 o 
  -2  -8   5     1123.91     1132.37     67.56 o 
  -1  -8   5     1669.18     1734.79    136.63 o 
   0  -8   5      746.56      727.98     67.94 o 
   1  -8   5     2419.78     2445.26    178.76 o 
   2  -8   5       42.86       32.64     17.46 o 
   3  -8   5     3773.29     3947.20    196.60 o 
   4  -8   5      498.89      525.28     54.65 o 
   5  -8   5     1230.02     1274.49     94.88 o 
   6  -8   5      455.06      477.46     58.45 o 
 -10  -7   5       86.75       66.04     31.12 o 
  -9  -7   5      423.75      409.90     51.62 o 
  -8  -7   5       10.16       44.03     22.01 o 
  -7  -7   5      904.53      964.79     64.52 o 
  -6  -7   5      895.15      929.79     21.35 o 
  -5  -7   5     1976.92     2074.04     97.16 o 
  -4  -7   5     3082.60     3158.94    119.18 o 
  -3  -7   5       15.28       23.05      6.57 o 
  -2  -7   5     3152.26     3323.97    153.33 o 
  -1  -7   5      117.36       90.27     11.53 o 
   0  -7   5     1955.90     2065.79    132.46 o 
   1  -7   5      816.79      814.30     44.24 o 
   2  -7   5     3230.37     3365.75    148.78 o 
   3  -7   5     2523.37     2835.91    188.25 o 
   4  -7   5     1566.79     1703.37     97.92 o 
   5  -7   5     2283.48     2482.94    198.88 o 
   6  -7   5       25.32        9.11     18.22 o 
   7  -7   5     1001.99     1122.68     91.85 o 
 -11  -6   5       15.71        0.00     17.46 o 
 -10  -6   5       82.64      133.60     34.92 o 
  -9  -6   5      540.65      613.33     59.21 o 
  -8  -6   5      159.00      139.67     29.60 o 
  -7  -6   5     1390.24     1476.41     81.98 o 
  -6  -6   5       85.61      100.91      8.73 o 
  -5  -6   5     2854.04     3051.92     72.87 o 
  -4  -6   5     1037.19     1010.84     44.79 o 
  -3  -6   5     6181.36     6590.35    271.75 o 
  -2  -6   5     4894.94     5201.31    256.95 o 
  -1  -6   5     2051.89     2119.61    115.76 o 
   0  -6   5     5354.75     5434.25    287.69 o 
   1  -6   5      989.41     1048.37     23.53 o 
   2  -6   5     4795.19     5218.66    221.65 o 
   3  -6   5      453.96      443.30     38.71 o 
   4  -6   5     4749.11     5321.13    246.70 o 
   5  -6   5       77.75       78.18     24.29 o 
   6  -6   5     1851.24     2025.22    116.90 o 
   7  -6   5      558.26      701.39     66.80 o 
 -11  -5   5       11.30        3.80     18.98 o 
 -10  -5   5      528.45      594.36     59.21 o 
  -9  -5   5      108.99       92.61     28.09 o 
  -8  -5   5     1904.99     2029.77    107.79 o 
  -7  -5   5      414.30      472.91     41.75 o 
  -6  -5   5     1269.88     1338.25     72.11 o 
  -5  -5   5     1872.09     1954.66     43.81 o 
  -4  -5   5     2645.62     2936.11    112.72 o 
  -3  -5   5     8418.39     8837.60    364.36 o 
  -2  -5   5     2225.24     2497.11     88.05 o 
  -1  -5   5    13456.36    13916.10    740.48 o 
   0  -5   5      623.22      658.63     32.44 o 
   1  -5   5     9224.32     9794.83    196.93 o 
   2  -5   5       13.07        9.11     18.98 o 
   3  -5   5     3004.46     3406.74    147.26 o 
   4  -5   5     2143.94     2233.21    152.57 o 
   5  -5   5     1658.06     1765.61     94.13 o 
   6  -5   5     1567.40     1618.35    139.67 o 
   7  -5   5        0.22        7.59     16.70 o 
   8  -5   5      535.31      592.08     58.45 o 
 -11  -4   5      190.62      196.59     35.30 o 
 -10  -4   5      509.55      611.06     59.21 o 
  -9  -4   5      835.95      882.81     67.56 o 
  -8  -4   5     1703.27     1839.24     99.44 o 
  -7  -4   5      464.39      483.53     41.75 o 
  -6  -4   5     3090.31     3192.68    135.12 o 
  -5  -4   5      235.17      226.21     39.47 o 
  -4  -4   5    10557.45    11342.67    370.81 o 
  -3  -4   5       55.83       80.16      6.07 o 
  -2  -4   5    14700.49    15191.59    533.25 o 
  -1  -4   5     3024.86     3065.85    114.24 o 
   0  -4   5     8415.97     8604.60    303.51 o 
   1  -4   5     4917.72     5016.52    142.90 o 
   2  -4   5     2292.81     2539.87     97.16 o 
   3  -4   5     1638.37     1606.21    106.27 o 
   4  -4   5     1162.19     1254.00     66.80 o 
   5  -4   5     6416.92     6330.70    278.58 o 
   6  -4   5      469.09      544.26     47.06 o 
   7  -4   5      343.40      434.19     71.35 o 
   8  -4   5      696.84      725.68     59.97 o 
   9  -4   5        9.64       -0.76     15.18 o 
 -11  -3   5      476.00      528.29     39.99 o 
 -10  -3   5       98.02       88.43     18.79 o 
  -9  -3   5     1837.92     1851.39    105.51 o 
  -8  -3   5        5.99        9.87     15.18 o 
  -7  -3   5     5262.76     5499.51    309.70 o 
  -6  -3   5      840.78      872.18     51.62 o 
  -5  -3   5    10057.67    10228.56    507.82 o 
  -4  -3   5     4288.40     4266.77    151.82 o 
  -3  -3   5     5604.53     5810.73    133.42 o 
  -2  -3   5    11686.76    13034.31    694.18 o 
  -1  -3   5      605.98      624.97     10.60 o 
   0  -3   5    13067.05    14334.68    296.47 o 
   1  -3   5     1984.62     2161.64     39.99 o 
   2  -3   5     3484.62     3717.69    105.27 o 
   3  -3   5     1489.01     1518.93     76.67 o 
   4  -3   5       46.20       64.01     12.90 o 
   5  -3   5     2238.35     2186.53    165.48 o 
   6  -3   5      201.45      204.19     28.84 o 
   7  -3   5      548.64      543.50     46.30 o 
   8  -3   5      788.19      809.18     92.61 o 
   9  -3   5      268.36      307.43     39.47 o 
 -11  -2   5       73.81       56.39     48.20 o 
 -10  -2   5     1397.52     1458.85     65.17 o 
  -9  -2   5      318.52      349.05     26.84 o 
  -8  -2   5     2672.13     2872.35    189.77 o 
  -7  -2   5     2875.39     2949.01    132.08 o 
  -6  -2   5     2832.12     3025.68    123.73 o 
  -5  -2   5     7023.24     6875.72    324.13 o 
  -4  -2   5        4.06        0.00      6.83 o 
  -3  -2   5     6040.34     6045.29    208.75 o 
  -2  -2   5     1709.78     1732.56     29.61 o 
  -1  -2   5    12140.82    12929.31    292.25 o 
   0  -2   5     3218.69     3346.21     62.08 o 
   1  -2   5     1557.15     1869.41     60.16 o 
   2  -2   5     3481.95     3280.25     64.88 o 
   3  -2   5     1184.97     1105.12     18.63 o 
   4  -2   5      379.43      385.15      6.46 o 
   5  -2   5     1656.36     1676.21     64.09 o 
   6  -2   5     1576.87     1599.70     41.20 o 
   7  -2   5     2663.18     2517.86     55.44 o 
   8  -2   5       26.17       16.35      7.21 o 
   9  -2   5     1241.16     1164.42    115.38 o 
  10  -2   5      140.65      161.68     31.88 o 
 -11  -1   5      318.12      370.91     44.79 o 
 -10  -1   5      944.61      985.74     57.98 o 
  -9  -1   5      147.38      152.71     21.25 o 
  -8  -1   5     3097.99     3161.86    196.60 o 
  -7  -1   5      401.55      423.11     24.95 o 
  -6  -1   5     2193.68     2283.83     66.78 o 
  -5  -1   5      454.61      522.48     21.99 o 
  -4  -1   5     1698.81     1577.12     40.50 o 
  -3  -1   5      490.89      509.40     16.32 o 
  -2  -1   5     1479.99     1778.74     35.53 o 
  -1  -1   5     4455.57     4420.15     77.13 o 
   0  -1   5       90.45      156.13      8.40 o 
   1  -1   5      686.39      653.02     18.89 o 
   2  -1   5     8218.62     8255.53    173.44 o 
   3  -1   5      201.96      279.14     14.46 o 
   4  -1   5     7798.89     8105.97    138.23 o 
   5  -1   5     1707.95     1679.08     29.14 o 
   6  -1   5     2649.74     2635.70     72.86 o 
   7  -1   5      723.50      778.69     18.89 o 
   8  -1   5     2203.84     2100.72     46.97 o 
   9  -1   5     1071.91      979.21     32.02 o 
  10  -1   5      502.48      473.66     46.30 o 
 -11   0   5      542.21      576.44     56.93 o 
 -10   0   5      119.94      129.51     18.51 o 
  -9   0   5      637.57      717.57     43.56 o 
  -8   0   5      492.80      530.23     20.49 o 
  -7   0   5     1001.46     1058.33     18.87 o 
  -6   0   5      955.12     1030.11     18.44 o 
  -5   0   5      294.27      326.67     13.89 o 
  -4   0   5     3670.60     3650.40    125.25 o 
  -3   0   5     5791.03     6359.55    223.93 o 
  -2   0   5      552.23      584.09     20.21 o 
  -1   0   5     8015.99     7370.63    160.49 o 
   0   0   5      703.64      689.99     13.70 o 
   1   0   5    12007.34    11724.71    261.20 o 
   2   0   5     8636.04     9289.46    264.27 o 
   3   0   5    10829.00    11345.63    232.27 o 
   4   0   5     9266.71     9872.13    192.56 o 
   5   0   5     2613.20     2598.20     51.21 o 
   6   0   5     1974.74     1949.47     34.50 o 
   7   0   5     1189.15     1167.77     23.82 o 
   8   0   5     2438.57     2393.30     62.46 o 
   9   0   5      108.86      101.58      9.27 o 
  10   0   5     1267.70      937.73    138.15 o 
 -11   1   5      141.79       91.42     56.93 o 
 -10   1   5       20.97       32.79     12.07 o 
  -9   1   5      416.82      429.74     13.74 o 
  -8   1   5       58.90       71.13      8.20 o 
  -7   1   5     2950.53     2825.65     78.64 o 
  -6   1   5      777.10      743.30     15.46 o 
  -5   1   5      613.50      555.39     12.00 o 
  -4   1   5     4746.34     4572.68    160.92 o 
  -3   1   5     3062.70     3079.58    102.48 o 
  -2   1   5    15329.52    15300.55    470.73 o 
  -1   1   5     2842.21     2527.08     61.87 o 
   0   1   5     9174.26     8658.18    337.11 o 
   1   1   5     6396.98     6067.48    113.92 o 
   2   1   5     3814.76     3773.26     92.11 o 
   3   1   5    22619.34    24146.50    895.46 o 
   4   1   5     1035.60      889.09     16.23 o 
   5   1   5    11213.84    11133.14    232.13 o 
   6   1   5       29.84       26.69      4.63 o 
   7   1   5     3221.63     3146.52     56.27 o 
   8   1   5      167.08      159.87     12.05 o 
   9   1   5     1605.53     1555.64     47.06 o 
  10   1   5      205.13      184.45     15.80 o 
  11   1   5      228.41      188.25     24.29 o 
 -10   2   5      253.69      283.89     32.64 o 
  -9   2   5      507.12      544.61     21.03 o 
  -8   2   5        4.05        2.26      8.05 o 
  -7   2   5     2206.91     2339.45     57.66 o 
  -6   2   5      225.04      230.40      9.69 o 
  -5   2   5     2481.04     2385.02     91.09 o 
  -4   2   5     6874.29     6871.93    305.91 o 
  -3   2   5     9231.44     9163.96    251.73 o 
  -2   2   5    21150.93    21763.74    787.10 o 
  -1   2   5    13255.80    13042.78    397.38 o 
   0   2   5     7610.33     7106.38    173.64 o 
   1   2   5      777.80      754.03     21.69 o 
   2   2   5    16774.17    17559.57    458.21 o 
   3   2   5       75.23      122.17     27.90 o 
   4   2   5    20544.57    20955.36    746.91 o 
   5   2   5     1643.78     1540.40     34.02 o 
   6   2   5     4254.60     4091.25     93.05 o 
   7   2   5     1671.95     1649.20     51.24 o 
   8   2   5      347.36      322.84     14.53 o 
   9   2   5      766.30      753.79     24.36 o 
  10   2   5       39.32       32.99      8.75 o 
  11   2   5      323.54      294.90     18.69 o 
 -10   3   5      587.76      624.56     39.29 o 
  -9   3   5      149.88      159.42     12.76 o 
  -8   3   5     1378.56     1445.23     35.28 o 
  -7   3   5     1645.22     1804.66     67.89 o 
  -6   3   5     1746.92     1753.06     86.91 o 
  -5   3   5     4920.31     4487.66    217.86 o 
  -4   3   5     2205.92     1958.42     74.39 o 
  -3   3   5    20830.63    20272.88    890.02 o 
  -2   3   5     1327.89     1281.89     55.41 o 
  -1   3   5    20113.48    20171.01   1028.93 o 
   0   3   5     2861.42     2799.51    100.58 o 
   1   3   5    10590.08    10427.98    298.70 o 
   2   3   5     6893.52     7222.94    193.65 o 
   3   3   5     7293.17     7086.60    155.97 o 
   4   3   5     7001.70     7114.21    158.23 o 
   5   3   5      155.46      166.30      9.36 o 
   6   3   5     3123.53     2960.00     80.97 o 
   7   3   5        8.32       10.47      5.80 o 
   8   3   5      430.74      469.21     31.51 o 
   9   3   5      150.09      148.98     13.89 o 
  10   3   5      179.10      171.72     15.55 o 
  11   3   5      154.25      127.55     15.56 o 
 -10   4   5      456.98      512.48     72.87 o 
  -9   4   5      275.98      296.88     37.41 o 
  -8   4   5     1715.53     1752.67     68.00 o 
  -7   4   5       46.99       51.94      9.23 o 
  -6   4   5     3969.84     3911.80    125.63 o 
  -5   4   5      444.79      380.30     28.09 o 
  -4   4   5     8542.71     7769.83    216.24 o 
  -3   4   5     2928.19     2694.03     74.57 o 
  -2   4   5    10733.71    10081.15    283.59 o 
  -1   4   5     4551.63     4149.42    108.15 o 
   0   4   5      706.95      595.83     25.28 o 
   1   4   5    14908.68    14342.34    515.41 o 
   2   4   5       36.98       89.19     10.20 o 
   3   4   5     5084.70     4910.84    121.57 o 
   4   4   5      569.38      560.52     21.45 o 
   5   4   5      948.85      984.43     25.47 o 
   6   4   5     1610.75     1596.55     41.53 o 
   7   4   5      132.88      131.54     12.65 o 
   8   4   5      728.12      701.82     31.57 o 
   9   4   5      104.42       88.55     12.87 o 
  10   4   5      584.65      548.47     31.77 o 
  11   4   5       34.62       18.81      8.17 o 
  -9   5   5     1054.47     1088.38    113.10 o 
  -8   5   5      239.71      237.71     13.28 o 
  -7   5   5     1927.73     1742.85    137.76 o 
  -6   5   5     1682.58     1537.98    138.53 o 
  -5   5   5     1403.35     1305.61     57.69 o 
  -4   5   5     5110.35     4724.96    123.99 o 
  -3   5   5      130.37      134.38     13.36 o 
  -2   5   5     7455.76     7163.85    205.34 o 
  -1   5   5       36.99       42.76      8.31 o 
   0   5   5     5170.14     4891.74    155.23 o 
   1   5   5      786.50      735.68     31.03 o 
   2   5   5     1818.69     1686.80     59.97 o 
   3   5   5     2160.30     2143.25     80.08 o 
   4   5   5       11.03       18.22      8.05 o 
   5   5   5      815.88      883.60     30.78 o 
   6   5   5      684.75      666.68     22.99 o 
   7   5   5      933.92      901.40     35.33 o 
   8   5   5     1047.89      943.43     61.93 o 
   9   5   5       22.65       19.39      7.35 o 
  10   5   5      494.77      477.89     20.65 o 
  11   5   5       17.85       10.99      7.87 o 
  -9   6   5      577.26      546.23     74.39 o 
  -8   6   5      447.98      480.33     27.69 o 
  -7   6   5     1165.65     1169.63     62.24 o 
  -6   6   5       49.10       50.19     11.01 o 
  -5   6   5     2551.82     2397.92    129.04 o 
  -4   6   5       38.16       46.59     11.37 o 
  -3   6   5     2379.71     2156.36     66.01 o 
  -2   6   5      906.74      932.61     34.97 o 
  -1   6   5      934.52      868.14     33.41 o 
   0   6   5     3616.36     3271.68    139.29 o 
   1   6   5      956.78      997.54     32.73 o 
   2   6   5       28.96       37.57      9.66 o 
   3   6   5     2519.10     2443.77     67.57 o 
   4   6   5     1244.83     1427.37     45.87 o 
   5   6   5     1884.41     1896.13     57.90 o 
   6   6   5       93.61       78.15     24.52 o 
   7   6   5     2587.87     2536.04     64.48 o 
   8   6   5      124.33      140.59     13.35 o 
   9   6   5     1354.68     1207.40     71.81 o 
  10   6   5      171.00      173.53     31.06 o 
  11   6   5      497.59      438.30     26.20 o 
  -8   7   5      861.84      895.29     96.78 o 
  -7   7   5      167.37      156.77     27.71 o 
  -6   7   5      270.95      305.06     21.03 o 
  -5   7   5      717.11      732.51     37.95 o 
  -4   7   5      415.38      371.49     21.35 o 
  -3   7   5     1553.20     1461.20     43.09 o 
  -2   7   5      345.02      404.71     20.08 o 
  -1   7   5      633.30      643.19     24.67 o 
   0   7   5      682.64      626.93     24.95 o 
   1   7   5      838.55      794.74     55.03 o 
   2   7   5       53.36       82.51     14.94 o 
   3   7   5      974.88     1050.50     39.08 o 
   4   7   5     5056.60     5273.64    172.66 o 
   5   7   5      964.16      991.93     41.00 o 
   6   7   5     1605.94     1622.41     68.45 o 
   7   7   5      828.47      844.29     35.16 o 
   8   7   5      689.53      704.13     30.61 o 
   9   7   5     1535.73     1398.09     78.40 o 
  10   7   5       61.50       59.88     14.39 o 
  11   7   5      645.07      622.40     39.37 o 
  -8   8   5      157.75      163.59     14.49 o 
  -7   8   5       14.59        8.35     10.63 o 
  -6   8   5      333.88      362.00     32.26 o 
  -5   8   5       93.91       75.15     14.42 o 
  -4   8   5      243.32      273.15     15.77 o 
  -3   8   5      189.05      175.02     16.15 o 
  -2   8   5      167.27      177.89     14.69 o 
  -1   8   5      733.14      698.51     27.31 o 
   0   8   5        2.04        8.86     21.25 o 
   1   8   5     4926.93     4860.50    150.98 o 
   2   8   5     1446.53     1478.31     66.04 o 
   3   8   5      804.70      795.32     42.27 o 
   4   8   5     4099.85     4198.47    129.77 o 
   5   8   5      973.97     1046.16     53.68 o 
   6   8   5     2037.20     1983.86     72.25 o 
   7   8   5       87.05       90.57     16.31 o 
   8   8   5     1604.96     1579.06     54.02 o 
   9   8   5       34.29       11.91      9.30 o 
  10   8   5      747.02      746.51     35.87 o 
  11   8   5       61.22       53.42     10.96 o 
  -7   9   5      231.44      176.44    106.65 o 
  -6   9   5      436.08      441.30     29.70 o 
  -5   9   5       31.76       31.88     12.15 o 
  -4   9   5      801.33      775.34     29.60 o 
  -3   9   5      158.07      183.06     13.39 o 
  -2   9   5     1716.44     1669.75     57.71 o 
  -1   9   5      516.59      521.16     28.90 o 
   0   9   5      240.50      245.23     22.64 o 
   1   9   5     2750.78     2788.76    118.20 o 
   2   9   5      248.32      223.07     19.99 o 
   3   9   5     3355.85     3461.04    108.79 o 
   4   9   5        1.54        1.52      9.29 o 
   5   9   5     3769.46     3954.62    131.80 o 
   6   9   5      393.37      378.40     28.53 o 
   7   9   5     1723.99     1793.95     80.00 o 
   8   9   5      367.11      364.38     43.27 o 
   9   9   5      455.74      462.53     25.33 o 
  10   9   5      278.41      299.63     24.74 o 
  11   9   5       83.31       78.77     12.78 o 
  -6  10   5      111.35       78.94     14.42 o 
  -5  10   5      388.04      385.61     25.81 o 
  -4  10   5      950.60      948.88     36.63 o 
  -3  10   5      223.47      216.47     14.75 o 
  -2  10   5     2379.15     2405.10     68.16 o 
  -1  10   5       38.58       45.08     11.82 o 
   0  10   5     2626.88     2642.04     88.09 o 
   1  10   5      357.14      401.85     24.92 o 
   2  10   5     3673.57     3887.21    121.62 o 
   3  10   5       75.09       61.29     15.12 o 
   4  10   5     1552.44     1562.45     62.32 o 
   5  10   5      697.34      734.91     59.59 o 
   6  10   5      695.00      715.47     45.50 o 
   7  10   5      779.33      831.44     45.54 o 
   8  10   5      137.94      134.36     25.35 o 
   9  10   5      544.32      574.66     37.56 o 
  10  10   5        0.99        4.47     10.93 o 
  11  10   5      203.25      198.13     18.68 o 
  -5  11   5      529.15      560.20     47.06 o 
  -4  11   5       11.05        4.95      6.16 o 
  -3  11   5     1523.60     1415.96     42.90 o 
  -2  11   5      110.83      106.43     11.77 o 
  -1  11   5     1859.79     1755.57     74.33 o 
   0  11   5      244.12      290.04     19.32 o 
   1  11   5     1573.95     1597.42     54.97 o 
   2  11   5     1023.07     1086.66     44.31 o 
   3  11   5      667.08      749.15     42.19 o 
   4  11   5     1301.92     1336.65     53.91 o 
   5  11   5       59.38       36.10     23.71 o 
   6  11   5     1685.82     1752.84     86.27 o 
   7  11   5       10.49       -2.39     23.15 o 
   8  11   5      265.17      283.47     28.75 o 
   9  11   5      121.43      130.17     23.31 o 
  10  11   5       13.16        2.94     10.04 o 
  -4  12   5      281.47      276.22     19.04 o 
  -3  12   5      600.47      589.83     36.74 o 
  -2  12   5      518.27      494.62     26.85 o 
  -1  12   5      960.32      936.70     42.51 o 
   0  12   5      461.93      450.41     23.77 o 
   1  12   5     1082.06     1079.18     46.97 o 
   2  12   5        0.62       14.56     13.06 o 
   3  12   5      973.25     1020.62     45.36 o 
   4  12   5      170.11      169.30     21.15 o 
   5  12   5      333.75      331.38     28.09 o 
   6  12   5      196.85      240.89     25.53 o 
   7  12   5       47.92       50.75     21.69 o 
   8  12   5      188.87      182.75     25.70 o 
   9  12   5       37.21       44.11     19.74 o 
  10  12   5       85.50       98.57     16.91 o 
  -3  13   5       13.11        6.95      6.92 o 
  -2  13   5      855.98      823.63     42.13 o 
  -1  13   5        4.17       -5.57     10.63 o 
   0  13   5      482.65      492.09     28.41 o 
   1  13   5       32.31       28.30     12.91 o 
   2  13   5       92.28       84.76     16.97 o 
   3  13   5      262.84      285.05     24.95 o 
   4  13   5        3.53        4.60     13.66 o 
   5  13   5      142.56      159.59     25.31 o 
   6  13   5       19.99       24.80     14.23 o 
   7  13   5        8.78        2.45     11.48 o 
   8  13   5      174.58      196.41     35.49 o 
   9  13   5        4.37      -16.95     16.95 o 
  -2  14   5       79.36       62.23     10.57 o 
  -1  14   5       37.84       15.90     13.49 o 
   0  14   5       75.37       77.68     18.60 o 
   1  14   5       24.62       22.52      9.48 o 
   2  14   5       36.44       38.70     12.52 o 
   3  14   5       36.06       44.25     18.98 o 
   4  14   5       23.36       35.33     14.58 o 
   5  14   5      313.55      354.06     31.88 o 
   6  14   5        1.55       -2.91     11.31 o 
   7  14   5      159.48      153.83     29.39 o 
   8  14   5       17.95       12.78     16.05 o 
   0  15   5       36.50       59.21     14.42 o 
   1  15   5        1.20       18.73     17.84 o 
   2  15   5      118.78       71.72     24.07 o 
   3  15   5        1.37        2.45      9.48 o 
   4  15   5      141.01      137.27     27.33 o 
   5  15   5       25.93       22.27     18.33 o 
   6  15   5      188.27      212.58     29.00 o 
   7  15   5      105.93       91.88     22.97 o 
  -6 -12   6       14.53        3.33      7.70 o 
  -5 -12   6      751.45      759.93     39.90 o 
  -4 -12   6        4.26       25.42     29.98 o 
  -3 -12   6     1107.95     1048.03    161.30 o 
  -2 -12   6      167.78      207.99     32.64 o 
  -1 -12   6      907.72     1094.59     78.94 o 
  -7 -11   6       46.89       56.17     24.29 o 
  -6 -11   6      893.06      937.86     48.58 o 
  -5 -11   6      472.28      486.72     40.61 o 
  -4 -11   6      602.29      637.65     38.71 o 
  -3 -11   6      764.19      715.36     71.73 o 
  -2 -11   6      365.78      365.78     63.76 o 
  -1 -11   6     1642.78     1839.24    103.99 o 
   0 -11   6       52.30       59.21     23.53 o 
   1 -11   6     1164.32     1388.35     94.13 o 
   2 -11   6        4.41        0.00     15.94 o 
  -8 -10   6      546.57      504.79     58.45 o 
  -7 -10   6      572.17      590.56     55.41 o 
  -6 -10   6      884.87      846.45     37.70 o 
  -5 -10   6      132.32      180.83     37.95 o 
  -4 -10   6     1553.57     1575.78     93.37 o 
  -3 -10   6       24.45        6.97     18.98 o 
  -2 -10   6     1771.21     1604.25    246.32 o 
  -1 -10   6       77.61       75.83      8.95 o 
   0 -10   6     1536.35     1770.17     99.44 o 
   1 -10   6      394.86      491.88     48.58 o 
   2 -10   6      449.00      551.09     89.57 o 
   3 -10   6      320.66      366.63     50.10 o 
  -9  -9   6      721.36      792.48     78.94 o 
  -8  -9   6       74.96       42.51     24.29 o 
  -7  -9   6     1101.43     1263.86     82.74 o 
  -6  -9   6        5.46       14.63      6.23 o 
  -5  -9   6     1454.42     1460.17     82.36 o 
  -4  -9   6     1190.25     1186.62     66.80 o 
  -3  -9   6     1475.40     1721.59     99.44 o 
  -2  -9   6      962.00      966.08    129.04 o 
  -1  -9   6      402.30      442.20     28.84 o 
   0  -9   6      962.04      944.04     78.60 o 
   1  -9   6      226.38      277.06     34.92 o 
   2  -9   6     1013.06     1136.34    118.42 o 
   3  -9   6       77.20      107.79     28.84 o 
   4  -9   6      171.68      157.89     58.45 o 
 -10  -8   6      608.32      712.01    129.04 o 
  -9  -8   6      121.10      115.38     34.92 o 
  -8  -8   6     1287.04     1259.31     91.09 o 
  -7  -8   6      392.95      336.63     64.14 o 
  -6  -8   6      787.74      833.47     22.83 o 
  -5  -8   6     1845.10     1860.80     83.12 o 
  -4  -8   6      133.27      137.54     12.51 o 
  -3  -8   6     1276.44     1323.47     42.89 o 
  -2  -8   6      135.45      125.07     10.76 o 
  -1  -8   6      478.38      513.26     67.18 o 
   0  -8   6      796.00      816.83     59.39 o 
   1  -8   6      157.30      146.50     25.05 o 
   2  -8   6      945.55     1068.02     67.56 o 
   3  -8   6       83.96       98.68     26.57 o 
   4  -8   6      471.87      532.11     87.29 o 
   5  -8   6      234.33      283.89     44.79 o 
 -10  -7   6      210.13      253.53     49.34 o 
  -9  -7   6      305.02      327.92     48.58 o 
  -8  -7   6      663.10      670.27     96.40 o 
  -7  -7   6       21.76       22.77     17.46 o 
  -6  -7   6      696.37      757.98     49.72 o 
  -5  -7   6        9.78       15.23      7.44 o 
  -4  -7   6      770.84      786.96     33.78 o 
  -3  -7   6      935.83     1008.54     45.92 o 
  -2  -7   6      120.64      143.09     17.46 o 
  -1  -7   6     2824.91     2761.86    238.35 o 
   0  -7   6      378.36      386.40     15.74 o 
   1  -7   6     1259.05     1109.95     75.72 o 
   2  -7   6      530.72      642.18     47.06 o 
   3  -7   6      600.87      696.83     54.65 o 
   4  -7   6     1361.26     1435.41     88.81 o 
   5  -7   6        6.58       -9.87     18.22 o 
   6  -7   6      719.01      863.83     75.15 o 
 -10  -6   6       19.81      -11.39     34.92 o 
  -9  -6   6      441.41      452.41     51.62 o 
  -8  -6   6       90.94      100.20     28.09 o 
  -7  -6   6      271.38      263.40     55.41 o 
  -6  -6   6     1077.65     1032.34     59.97 o 
  -5  -6   6      281.43      336.15     17.84 o 
  -4  -6   6      806.27      821.58     63.76 o 
  -3  -6   6     1182.79     1258.51     90.71 o 
  -2  -6   6      262.01      273.80     15.31 o 
  -1  -6   6     1891.62     1900.36     83.82 o 
   0  -6   6      831.66      860.17     24.54 o 
   1  -6   6     1429.20     1468.01    125.25 o 
   2  -6   6       32.09       40.23     16.70 o 
   3  -6   6     3395.56     3607.89    217.86 o 
   4  -6   6      187.44      195.08     31.12 o 
   5  -6   6     2013.37     2202.08    121.45 o 
   6  -6   6      882.31     1025.51     79.70 o 
   7  -6   6      672.85      704.42     68.32 o 
 -11  -5   6      112.36       83.91     22.81 o 
 -10  -5   6       60.76       67.56     27.33 o 
  -9  -5   6      194.96      201.91     57.69 o 
  -8  -5   6        1.11        1.52     13.66 o 
  -7  -5   6      667.97      759.84     53.14 o 
  -6  -5   6      304.14      302.87     31.88 o 
  -5  -5   6      974.65     1060.97     73.63 o 
  -4  -5   6     1081.10     1136.75     58.07 o 
  -3  -5   6       12.27       10.78      5.05 o 
  -2  -5   6     4459.95     4699.93    253.53 o 
  -1  -5   6      530.20      514.76     12.64 o 
   0  -5   6     5035.97     5300.24    191.35 o 
   1  -5   6      416.77      373.93     20.29 o 
   2  -5   6     2028.53     2212.71    135.87 o 
   3  -5   6     2177.61     2222.58    103.23 o 
   4  -5   6     1883.90     1959.94     99.44 o 
   5  -5   6     2813.71     3129.68    217.10 o 
   6  -5   6      330.36      349.93     43.27 o 
   7  -5   6     1890.06     2070.76    182.94 o 
   8  -5   6        0.13       -3.04     16.70 o 
 -11  -4   6        1.14        5.16     13.14 o 
 -10  -4   6      114.61      130.95     23.53 o 
  -9  -4   6      168.93      196.60     34.16 o 
  -8  -4   6      108.40      132.08     25.81 o 
  -7  -4   6      801.65      800.07     53.89 o 
  -6  -4   6       75.84       91.09     34.16 o 
  -5  -4   6     1773.11     1733.73     75.91 o 
  -4  -4   6      486.15      500.36     13.14 o 
  -3  -4   6     3612.24     3901.53    142.71 o 
  -2  -4   6     3207.74     3257.55     67.93 o 
  -1  -4   6     6760.44     7238.23    151.28 o 
   0  -4   6    11496.96    11892.09    316.41 o 
   1  -4   6     3141.54     3139.03     77.79 o 
   2  -4   6     7585.11     7305.73    422.43 o 
   3  -4   6      184.08      173.83     24.29 o 
   4  -4   6     5530.03     6026.31    335.51 o 
   5  -4   6      121.71      145.74     27.33 o 
   6  -4   6     3223.41     3542.61    238.35 o 
   7  -4   6      602.59      652.81     57.69 o 
   8  -4   6      483.95      550.33     86.53 o 
 -11  -3   6       99.27       66.70     32.26 o 
 -10  -3   6      448.27      510.63     37.57 o 
  -9  -3   6       43.51       42.13     14.49 o 
  -8  -3   6     1579.16     1678.32     92.61 o 
  -7  -3   6      597.59      681.65     48.58 o 
  -6  -3   6     2305.12     2365.28    104.75 o 
  -5  -3   6     2074.01     2000.17     82.74 o 
  -4  -3   6     2063.05     2073.04     77.43 o 
  -3  -3   6    13916.35    14356.97    358.42 o 
  -2  -3   6     4088.08     4572.15     86.01 o 
  -1  -3   6    21978.91    23378.43    614.55 o 
   0  -3   6        7.99       13.10      3.44 o 
   1  -3   6    16100.63    16472.52    360.59 o 
   2  -3   6     1266.56     1275.42     27.94 o 
   3  -3   6     5820.46     5673.60    246.70 o 
   4  -3   6     1616.46     1648.18     82.74 o 
   5  -3   6     1753.94     1691.27    122.59 o 
   6  -3   6     1235.99     1161.60     55.79 o 
   7  -3   6      218.90      243.66     33.40 o 
   8  -3   6      446.10      513.14     48.58 o 
   9  -3   6       76.54       83.50     44.03 o 
 -11  -2   6      464.34      555.30     41.60 o 
 -10  -2   6      338.93      376.64     38.05 o 
  -9  -2   6      480.86      508.68     40.69 o 
  -8  -2   6     2496.07     2652.91     93.66 o 
  -7  -2   6      876.31      929.55     48.62 o 
  -6  -2   6     6047.26     6197.25    189.90 o 
  -5  -2   6      434.53      429.67     22.81 o 
  -4  -2   6    12819.83    13284.15    446.96 o 
  -3  -2   6     1353.18     1452.85     24.79 o 
  -2  -2   6    13446.20    13579.77    323.72 o 
  -1  -2   6     1781.07     1754.39     31.52 o 
   0  -2   6     9435.81     9344.99    204.59 o 
   1  -2   6     2933.86     2953.23     71.67 o 
   2  -2   6     2085.30     2030.60     54.91 o 
   3  -2   6     3993.08     4046.25     76.13 o 
   4  -2   6       18.81       26.79      2.58 o 
   5  -2   6     1219.22     1127.46     51.24 o 
   6  -2   6       96.30       85.62     16.83 o 
   7  -2   6      264.08      247.81      5.49 o 
   8  -2   6      294.03      305.91     59.97 o 
   9  -2   6       33.54       24.29     18.98 o 
 -11  -1   6      566.75      611.63     55.41 o 
 -10  -1   6       30.40       38.80     17.77 o 
  -9  -1   6     1931.81     2132.73     82.12 o 
  -8  -1   6       43.34       29.63     15.40 o 
  -7  -1   6     3383.41     3630.17    114.57 o 
  -6  -1   6      340.49      349.83     34.54 o 
  -5  -1   6     7259.69     7350.52    214.06 o 
  -4  -1   6     4356.78     4453.18     85.50 o 
  -3  -1   6     2918.49     2845.53     52.61 o 
  -2  -1   6     7202.77     7298.31    178.57 o 
  -1  -1   6      206.72      162.49     11.82 o 
   0  -1   6     9534.32     9293.69    168.45 o 
   1  -1   6      751.56      751.00     12.62 o 
   2  -1   6     3345.72     2960.21     44.21 o 
   3  -1   6     1035.61     1080.07     19.28 o 
   4  -1   6      786.10      730.55     12.10 o 
   5  -1   6      400.15      381.64     15.45 o 
   6  -1   6      500.43      489.63     12.82 o 
   7  -1   6      595.24      584.15     15.84 o 
   8  -1   6      400.09      389.21     17.23 o 
   9  -1   6      299.23      253.90     25.73 o 
  10  -1   6      635.58      684.69     59.21 o 
 -11   0   6       27.00       23.53     31.88 o 
 -10   0   6      785.21      861.36     45.61 o 
  -9   0   6      684.59      652.01     37.56 o 
  -8   0   6     1634.50     1696.63     63.34 o 
  -7   0   6     2490.69     2579.50     94.08 o 
  -6   0   6     1409.33     1334.78     40.90 o 
  -5   0   6     2728.25     2639.83     62.24 o 
  -4   0   6     1485.30     1728.76    185.21 o 
  -3   0   6     1386.65     1169.87     97.54 o 
  -2   0   6      180.04      198.04      8.50 o 
  -1   0   6     6174.34     5983.98    117.30 o 
   0   0   6     3592.21     3402.52    101.55 o 
   1   0   6     1438.60     1540.87     29.91 o 
   2   0   6       85.11       68.51      7.94 o 
   3   0   6      835.28      776.71     13.63 o 
   4   0   6     4084.57     4210.26     86.45 o 
   5   0   6     3259.57     3225.37     63.44 o 
   6   0   6      974.08      988.30     22.24 o 
   7   0   6     2744.60     2645.46     46.58 o 
   8   0   6       12.75        8.76      6.03 o 
   9   0   6     1148.37     1007.68     27.30 o 
  10   0   6        8.16        6.07     12.15 o 
 -10   1   6      576.47      602.79     64.90 o 
  -9   1   6      108.60      110.74     21.15 o 
  -8   1   6     1822.52     1939.43     48.23 o 
  -7   1   6      230.74      234.66      7.70 o 
  -6   1   6      259.63      247.77     12.96 o 
  -5   1   6       11.27       18.98     20.50 o 
  -4   1   6      827.06      852.44     40.99 o 
  -3   1   6     1273.97     1073.34     65.28 o 
  -2   1   6        8.01       44.57      9.27 o 
  -1   1   6    10247.57    10158.74    286.55 o 
   0   1   6      190.84      182.68      8.30 o 
   1   1   6     4578.96     4711.82     98.89 o 
   2   1   6     4319.17     4282.95     79.14 o 
   3   1   6     1478.37     1624.94     29.42 o 
   4   1   6    10314.27    10553.20    215.45 o 
   5   1   6        0.11        0.80      7.23 o 
   6   1   6     2218.78     2215.54     39.23 o 
   7   1   6      188.09      204.15      8.70 o 
   8   1   6     2079.92     2022.17     50.99 o 
   9   1   6      560.50      594.87     18.05 o 
  10   1   6      644.39      591.20     24.13 o 
 -10   2   6       35.42       32.39     13.14 o 
  -9   2   6      563.86      551.06     31.93 o 
  -8   2   6      210.59      247.52     10.91 o 
  -7   2   6     1308.60     1320.75     29.51 o 
  -6   2   6      378.03      327.78     16.70 o 
  -5   2   6       74.89      100.96     18.98 o 
  -4   2   6     1950.59     2115.55     83.50 o 
  -3   2   6     1078.99      870.26     27.90 o 
  -2   2   6     1275.39     1001.70     28.97 o 
  -1   2   6     4494.69     4319.22    102.51 o 
   0   2   6     1241.38     1135.94     54.65 o 
   1   2   6     9788.21     9563.72    366.63 o 
   2   2   6     1120.88     1081.87     24.34 o 
   3   2   6    10439.32    10665.43    244.68 o 
   4   2   6     3579.27     3684.30     70.89 o 
   5   2   6     7509.24     7169.73    162.10 o 
   6   2   6     3983.79     3993.96     86.52 o 
   7   2   6     1568.12     1598.13     49.95 o 
   8   2   6     2812.99     2790.02     68.98 o 
   9   2   6      198.50      183.10     11.56 o 
  10   2   6     1143.11     1081.38     29.27 o 
  11   2   6       11.73       28.22     12.21 o 
 -10   3   6       68.15       67.71     18.60 o 
  -9   3   6      253.10      258.44     14.93 o 
  -8   3   6       19.26        4.86      5.25 o 
  -7   3   6     1089.34     1081.81     26.52 o 
  -6   3   6      329.85      327.94     35.30 o 
  -5   3   6        8.99       31.88     13.66 o 
  -4   3   6     4845.11     4791.29    185.97 o 
  -3   3   6      568.04      596.11     24.29 o 
  -2   3   6     4767.52     4295.22    106.01 o 
  -1   3   6      776.22      763.61     26.57 o 
   0   3   6    14957.12    14206.81    620.55 o 
   1   3   6    10054.84     9972.13    301.73 o 
   2   3   6    10218.72    10625.36    299.69 o 
   3   3   6    14775.35    15142.22    395.12 o 
   4   3   6     1629.00     1713.88     44.98 o 
   5   3   6    11205.64    10879.79    277.08 o 
   6   3   6        5.37       11.00      6.01 o 
   7   3   6     4108.02     3871.45    157.05 o 
   8   3   6      580.60      571.47     19.55 o 
   9   3   6      976.40      977.54     36.46 o 
  10   3   6      396.24      380.29     18.60 o 
  11   3   6      304.51      305.09     18.77 o 
  -9   4   6       86.15       88.01      9.47 o 
  -8   4   6       82.17      112.21     10.83 o 
  -7   4   6     1448.87     1501.32     46.11 o 
  -6   4   6       42.44       31.12     14.42 o 
  -5   4   6     1770.82     1541.69     69.84 o 
  -4   4   6     3160.11     3170.27    119.55 o 
  -3   4   6     3740.78     3450.16    102.48 o 
  -2   4   6     7212.03     6818.13    183.27 o 
  -1   4   6     2102.08     2031.43     60.94 o 
   0   4   6    16148.19    15599.59    504.32 o 
   1   4   6        8.06       23.95      8.31 o 
   2   4   6    12886.68    13082.33    401.92 o 
   3   4   6      244.25      330.71     35.68 o 
   4   4   6     9386.54     9856.06    247.00 o 
   5   4   6     1608.61     1572.12     42.66 o 
   6   4   6     3078.15     2923.10     88.95 o 
   7   4   6     1875.04     1927.11     73.40 o 
   8   4   6      419.47      443.22     20.25 o 
   9   4   6      509.36      503.45     22.49 o 
  10   4   6        3.77       11.18     10.51 o 
  11   4   6      363.16      373.34     24.00 o 
  -9   5   6        8.28        8.94     10.92 o 
  -8   5   6      559.98      560.76     34.31 o 
  -7   5   6      977.50      949.95     31.52 o 
  -6   5   6     2230.73     1996.37     88.05 o 
  -5   5   6     1792.62     1523.47     69.84 o 
  -4   5   6       57.10       52.76     10.16 o 
  -3   5   6     8244.28     7520.63    215.46 o 
  -2   5   6      270.00      255.36     15.83 o 
  -1   5   6     9699.53     8694.53    262.63 o 
   0   5   6      719.08      788.30     33.41 o 
   1   5   6     9599.82     9084.35    259.11 o 
   2   5   6     6010.06     6415.26    173.31 o 
   3   5   6     5382.35     5132.59    150.82 o 
   4   5   6     2721.22     2693.58     75.14 o 
   5   5   6      299.61      301.03     16.46 o 
   6   5   6     1778.30     1728.12     49.26 o 
   7   5   6        4.56       11.64      7.12 o 
   8   5   6     1016.68      996.78     47.92 o 
   9   5   6       28.98       32.53     10.58 o 
  10   5   6       56.53       50.01     12.54 o 
  11   5   6      295.20      299.30     31.26 o 
  -9   6   6      101.05       60.80     61.11 o 
  -8   6   6      728.35      760.10     98.30 o 
  -7   6   6       79.08      126.31     36.82 o 
  -6   6   6     2337.47     2146.67     94.13 o 
  -5   6   6       40.11       56.93     15.18 o 
  -4   6   6     3262.50     3045.70     86.12 o 
  -3   6   6     2737.43     2445.51     78.08 o 
  -2   6   6     3935.89     3568.25    110.25 o 
  -1   6   6     2269.05     1998.20     67.94 o 
   0   6   6     3224.27     2970.03     79.42 o 
   1   6   6     4437.56     4457.51    150.68 o 
   2   6   6     2017.91     2161.99     62.52 o 
   3   6   6     5111.48     4944.63    138.48 o 
   4   6   6      453.01      414.88     29.42 o 
   5   6   6     1284.42     1239.48     45.59 o 
   6   6   6     1767.71     1824.66     64.01 o 
   7   6   6      827.07      848.13     30.28 o 
   8   6   6      288.74      276.15     18.24 o 
   9   6   6       31.51       28.24      8.42 o 
  10   6   6      142.96      159.10     24.80 o 
  11   6   6      223.26      215.88     17.92 o 
  -8   7   6       80.85       44.74     36.44 o 
  -7   7   6      869.32      913.07     56.55 o 
  -6   7   6      413.39      394.72     31.12 o 
  -5   7   6     1250.86     1157.59     56.17 o 
  -4   7   6     3117.48     2894.29     82.12 o 
  -3   7   6      474.14      476.05     23.45 o 
  -2   7   6     2984.90     2791.89     89.91 o 
  -1   7   6       42.01       44.76     10.37 o 
   0   7   6     4824.00     4631.25    154.47 o 
   1   7   6      466.19      521.87     37.19 o 
   2   7   6     4709.09     4945.30    155.61 o 
   3   7   6      169.98      179.03     37.57 o 
   4   7   6      501.37      561.62     36.06 o 
   5   7   6     1064.29     1149.85     47.15 o 
   6   7   6       42.55       72.71     26.04 o 
   7   7   6      971.73     1055.28     36.33 o 
   8   7   6       75.26       63.43     11.06 o 
   9   7   6        4.29        8.67      8.53 o 
  10   7   6      406.31      395.52     28.71 o 
  11   7   6        1.01        5.00     11.38 o 
  -7   8   6      597.63      606.50     63.00 o 
  -6   8   6      170.18      146.50     34.16 o 
  -5   8   6     1360.09     1276.77     62.24 o 
  -4   8   6       52.39       45.24      9.92 o 
  -3   8   6     3329.66     3146.45     89.27 o 
  -2   8   6      485.04      448.98     24.31 o 
  -1   8   6     1090.51      980.23     43.53 o 
   0   8   6     1427.38     1287.32     45.61 o 
   1   8   6      108.42       80.82     13.68 o 
   2   8   6       24.69       29.71     11.77 o 
   3   8   6       61.17       60.03     13.92 o 
   4   8   6     2148.81     2398.65     83.60 o 
   5   8   6     1291.72     1356.74     56.71 o 
   6   8   6      276.58      291.46     32.44 o 
   7   8   6     1750.08     1837.31     68.60 o 
   8   8   6       53.67       66.90     13.86 o 
   9   8   6      968.24      984.04     57.14 o 
  10   8   6      340.49      385.85     41.45 o 
  11   8   6      297.96      262.14     23.91 o 
  -7   9   6       70.56       56.93     15.94 o 
  -6   9   6      298.80      305.91     27.33 o 
  -5   9   6      117.85      121.45     18.98 o 
  -4   9   6      297.82      297.69     22.01 o 
  -3   9   6      640.29      618.33     26.47 o 
  -2   9   6       42.42       44.76     10.46 o 
  -1   9   6     1276.32     1211.58     51.24 o 
   0   9   6      245.62      289.38     39.85 o 
   1   9   6     1439.10     1439.84     53.36 o 
   2   9   6     1702.05     1804.47     64.06 o 
   3   9   6       31.76       50.54     23.91 o 
   4   9   6     4284.85     4506.82    169.83 o 
   5   9   6       42.92       30.75     20.12 o 
   6   9   6      620.42      694.05     47.59 o 
   7   9   6     1130.60     1128.41     52.23 o 
   8   9   6      616.32      669.16     31.52 o 
   9   9   6      912.32      934.62     38.91 o 
  10   9   6       60.70       64.46     15.73 o 
  11   9   6      252.32      264.46     33.89 o 
  -6  10   6      360.37      378.02     28.84 o 
  -5  10   6        0.33      -13.66     18.22 o 
  -4  10   6      129.22      143.63     22.39 o 
  -3  10   6      191.52      176.37     15.03 o 
  -2  10   6      100.00      104.27     13.42 o 
  -1  10   6     1405.57     1276.74     89.95 o 
   0  10   6      147.36      145.61     19.63 o 
   1  10   6     1955.42     2057.43    101.98 o 
   2  10   6     1972.94     1934.87     83.64 o 
   3  10   6      465.71      525.37     56.17 o 
   4  10   6     2660.08     2757.87    171.17 o 
   5  10   6     1147.75     1119.64     64.52 o 
   6  10   6     1087.19     1148.44     52.95 o 
   7  10   6      152.21      191.12     23.99 o 
   8  10   6     1297.78     1318.77     62.98 o 
   9  10   6        1.14        7.89     11.88 o 
  10  10   6      575.34      556.16     36.44 o 
  11  10   6       26.73       -9.31     13.65 o 
  -5  11   6       29.08       18.98     11.39 o 
  -4  11   6      225.05      203.28     26.19 o 
  -3  11   6      373.54      313.64     22.99 o 
  -2  11   6      618.40      604.61     32.30 o 
  -1  11   6     1051.97      982.10     36.76 o 
   0  11   6      756.40      756.90     40.35 o 
   1  11   6     1432.97     1522.73     55.55 o 
   2  11   6      526.69      532.37     31.55 o 
   3  11   6     1533.29     1562.54     61.28 o 
   4  11   6        9.09        1.43      9.48 o 
   5  11   6     2757.26     2808.70    102.67 o 
   6  11   6        9.20      -15.68     15.68 o 
   7  11   6     1430.29     1518.79     70.90 o 
   8  11   6      185.61      210.97     31.77 o 
   9  11   6      430.46      449.27     39.01 o 
  10  11   6      300.23      297.67     24.67 o 
  -4  12   6      133.72      192.94     15.00 o 
  -3  12   6       91.43       92.24     17.08 o 
  -2  12   6     1200.64     1145.60     41.53 o 
  -1  12   6      154.47      140.05     15.29 o 
   0  12   6     1648.85     1618.75     64.55 o 
   1  12   6        2.76      -10.16     10.16 o 
   2  12   6     1540.79     1672.29     63.76 o 
   3  12   6      473.97      488.21     52.62 o 
   4  12   6     1296.97     1245.38     67.94 o 
   5  12   6      657.07      711.51     43.19 o 
   6  12   6      551.58      586.46     40.82 o 
   7  12   6      448.87      492.68     37.70 o 
   8  12   6       54.74      103.80     22.39 o 
   9  12   6      322.26      354.82     36.95 o 
  10  12   6       17.42       14.77     12.72 o 
  -3  13   6      483.26      410.34     22.52 o 
  -2  13   6       68.11       68.71     16.70 o 
  -1  13   6      848.97      796.58     40.15 o 
   0  13   6      199.17      211.85     34.92 o 
   1  13   6      481.16      464.51     27.77 o 
   2  13   6      873.06      911.44     52.67 o 
   3  13   6       75.58       98.78     18.37 o 
   4  13   6      896.56     1004.71     51.40 o 
   5  13   6        4.52       -6.67     14.95 o 
   6  13   6      294.72      293.40     30.09 o 
   7  13   6        5.52      -13.65     24.67 o 
   8  13   6      124.39      100.18     22.98 o 
   9  13   6       18.13       11.59     16.32 o 
  -1  14   6      260.50      290.87     25.11 o 
   0  14   6       13.26       10.42     10.63 o 
   1  14   6      336.29      384.78     35.30 o 
   2  14   6        0.08       10.58     11.61 o 
   3  14   6      462.92      525.10     33.55 o 
   4  14   6       14.21       14.79     13.29 o 
   5  14   6      112.90      142.27     26.67 o 
   6  14   6       33.43       17.15     14.95 o 
   7  14   6       19.54       14.24     18.77 o 
   8  14   6       65.03       53.33     20.97 o 
   1  15   6       79.99       62.05     13.49 o 
   2  15   6      138.02      144.11     18.60 o 
   3  15   6       86.89      104.56     18.78 o 
   4  15   6       17.75       35.20     23.53 o 
   5  15   6      168.06      160.45     33.26 o 
   6  15   6       27.92       30.82     17.69 o 
  -6 -11   7       32.15       40.23     19.74 o 
  -5 -11   7      368.64      381.84     22.43 o 
  -4 -11   7      455.15      442.69     42.51 o 
  -3 -11   7      153.67      119.16     25.43 o 
  -2 -11   7     1118.54     1130.71     75.76 o 
  -1 -11   7        0.67       12.90     16.70 o 
   0 -11   7      928.02     1072.58     78.18 o 
  -8 -10   7      106.67       42.51     42.51 o 
  -7 -10   7      344.63        0.00     23.53 o 
  -6 -10   7       72.33       55.75     32.26 o 
  -5 -10   7      814.23      820.30     50.10 o 
  -4 -10   7       33.23       42.68     10.16 o 
  -3 -10   7     1396.22     1419.80    121.83 o 
  -2 -10   7      169.89      189.53     20.99 o 
  -1 -10   7     1230.60     1191.72    103.60 o 
   0 -10   7      866.67      949.61     68.32 o 
   1 -10   7      501.80      585.25     55.41 o 
   2 -10   7      952.16     1133.30     86.53 o 
  -9  -9   7        7.15        5.31     19.74 o 
  -8  -9   7      685.04      780.33     69.84 o 
  -7  -9   7       25.91       20.50     18.98 o 
  -6  -9   7     1064.35     1096.04     33.77 o 
  -5  -9   7      394.81      457.97     20.34 o 
  -4  -9   7     1033.64     1063.78     58.83 o 
  -3  -9   7     1355.15     1465.43    133.22 o 
  -2  -9   7      828.37      880.64     43.86 o 
  -1  -9   7     2129.40     2144.67    131.80 o 
   0  -9   7       30.32       40.50      6.73 o 
   1  -9   7     2406.94     2650.70    139.67 o 
   2  -9   7       39.92       40.23     22.01 o 
   3  -9   7      949.94      939.74     77.43 o 
   4  -9   7      246.35      229.24     43.27 o 
  -9  -8   7      515.05      537.43     64.52 o 
  -8  -8   7      449.50      477.46     53.89 o 
  -7  -8   7      400.42      463.04     47.06 o 
  -6  -8   7     1561.52     1652.74     42.19 o 
  -5  -8   7      494.44      483.49     25.07 o 
  -4  -8   7     2767.36     2789.65    189.01 o 
  -3  -8   7        0.13        6.45      6.44 o 
  -2  -8   7     3887.45     4096.28    171.33 o 
  -1  -8   7      267.38      270.15     23.82 o 
   0  -8   7     1290.30     1363.53     73.66 o 
   1  -8   7      682.34      695.31     51.62 o 
   2  -8   7      729.25      818.29     95.64 o 
   3  -8   7      531.77      657.36     57.69 o 
   4  -8   7       22.24       52.38     25.05 o 
   5  -8   7      455.69      607.26    106.27 o 
 -10  -7   7      233.74      214.06     47.82 o 
  -9  -7   7      893.30      863.83     78.94 o 
  -8  -7   7        2.28       22.01     20.50 o 
  -7  -7   7     1932.52     2022.94    112.34 o 
  -6  -7   7      118.66      139.99     18.98 o 
  -5  -7   7     4036.64     4137.74    244.80 o 
  -4  -7   7      248.04      264.02     13.76 o 
  -3  -7   7      937.91      974.31     59.97 o 
  -2  -7   7     1439.32     1455.37     60.42 o 
  -1  -7   7      769.30      774.65     33.73 o 
   0  -7   7     1116.12     1045.20     54.04 o 
   1  -7   7      167.98      143.41     11.46 o 
   2  -7   7     1551.11     1614.56     86.53 o 
   3  -7   7       27.20       28.09     18.22 o 
   4  -7   7      213.86      227.72     37.19 o 
   5  -7   7      333.88      421.29     52.38 o 
   6  -7   7      108.33       97.16     32.64 o 
 -10  -6   7      693.67      736.30     74.39 o 
  -9  -6   7      177.49      185.21     37.95 o 
  -8  -6   7     1537.39     1470.33    147.26 o 
  -7  -6   7      770.74      759.84     59.21 o 
  -6  -6   7      889.51      984.52     60.73 o 
  -5  -6   7     2287.97     2418.24    112.72 o 
  -4  -6   7     2115.94     2226.24    203.05 o 
  -3  -6   7      608.15      645.85     26.57 o 
  -2  -6   7      347.66      351.33     12.50 o 
  -1  -6   7     3236.65     3404.62    142.56 o 
   0  -6   7      799.78      775.15     29.13 o 
   1  -6   7      328.09      318.97     17.50 o 
   2  -6   7      545.90      618.65     44.03 o 
   3  -6   7       58.84       61.49     20.50 o 
   4  -6   7      295.66      288.45     62.24 o 
   5  -6   7      414.02      458.48     50.86 o 
   6  -6   7      345.64      355.25     47.82 o 
   7  -6   7      392.44      395.48     55.41 o 
 -10  -5   7      228.39      227.63     36.42 o 
  -9  -5   7      369.49      340.07     45.54 o 
  -8  -5   7     1258.62     1244.13     82.74 o 
  -7  -5   7      355.35      341.58     37.19 o 
  -6  -5   7      660.54      655.08     44.79 o 
  -5  -5   7       71.21       84.26     18.22 o 
  -4  -5   7     2583.39     2766.63    195.84 o 
  -3  -5   7       21.26       21.06      7.36 o 
  -2  -5   7        5.44       16.95      5.84 o 
  -1  -5   7     2206.61     2067.66     74.27 o 
   0  -5   7       19.29       14.62      3.77 o 
   1  -5   7     2180.05     2126.61     34.52 o 
   2  -5   7      409.27      453.17     35.68 o 
   3  -5   7      371.96      399.27     60.73 o 
   4  -5   7     2882.14     3078.06    148.78 o 
   5  -5   7       28.71       24.29     19.74 o 
   6  -5   7     1895.24     2016.11    120.69 o 
   7  -5   7        0.52        3.04     17.46 o 
 -10  -4   7        0.01       12.52     13.96 o 
  -9  -4   7      577.04      632.15     49.31 o 
  -8  -4   7      115.32       92.71     19.36 o 
  -7  -4   7      918.41      773.50     84.26 o 
  -6  -4   7      847.16      835.74     50.10 o 
  -5  -4   7       89.34      100.20     18.98 o 
  -4  -4   7     1709.86     1819.04     81.83 o 
  -3  -4   7      274.39      268.97     10.31 o 
  -2  -4   7       53.05       87.31     17.18 o 
  -1  -4   7     2102.12     2187.51     69.63 o 
   0  -4   7     1582.13     1602.81     37.69 o 
   1  -4   7     2719.23     2691.56     65.26 o 
   2  -4   7       93.74       92.46      4.05 o 
   3  -4   7     5481.49     5203.38    294.90 o 
   4  -4   7      727.66      759.08     54.65 o 
   5  -4   7     4144.00     4229.58    202.67 o 
   6  -4   7      882.19      928.35     69.08 o 
   7  -4   7      899.70      893.43    111.58 o 
   8  -4   7      927.09      967.82     80.46 o 
 -10  -3   7      120.28      127.43     27.59 o 
  -9  -3   7      129.01      165.95     26.76 o 
  -8  -3   7       17.90       27.33     12.88 o 
  -7  -3   7      928.82      860.27     40.78 o 
  -6  -3   7       90.13      112.87     15.29 o 
  -5  -3   7     1741.22     1734.10     69.08 o 
  -4  -3   7     2427.39     2361.01     67.56 o 
  -3  -3   7        8.40        9.36      4.08 o 
  -2  -3   7    11520.98    11515.65    243.32 o 
  -1  -3   7      161.52      168.65      7.93 o 
   0  -3   7     8629.64     8545.06    165.55 o 
   1  -3   7     1189.66     1115.22     23.34 o 
   2  -3   7     4543.02     4280.54    101.13 o 
   3  -3   7     5532.31     5421.77    158.90 o 
   4  -3   7     1692.05     1574.58     59.21 o 
   5  -3   7     4778.11     4645.85    240.63 o 
   6  -3   7      503.49      443.17     33.66 o 
   7  -3   7     2230.51     2309.87    127.52 o 
   8  -3   7        6.41       14.42     18.22 o 
 -10  -2   7      219.15      231.12     27.36 o 
  -9  -2   7      252.89      292.15     33.45 o 
  -8  -2   7       13.85       29.17     13.14 o 
  -7  -2   7     2097.39     2108.12     74.58 o 
  -6  -2   7       43.41       25.68     13.45 o 
  -5  -2   7     2774.13     2769.31     81.54 o 
  -4  -2   7      611.86      616.73     25.46 o 
  -3  -2   7     5745.91     5767.13    242.53 o 
  -2  -2   7     4941.30     4732.56     90.41 o 
  -1  -2   7     8688.51     9047.00    202.41 o 
   0  -2   7     8047.57     7691.98    167.12 o 
   1  -2   7      983.61     1031.03     24.76 o 
   2  -2   7    12530.21    12335.80    316.86 o 
   3  -2   7      618.30      605.88     12.19 o 
   4  -2   7     6370.95     6276.61    164.74 o 
   5  -2   7      335.35      318.26     24.29 o 
   6  -2   7     3370.12     3335.66    109.69 o 
   7  -2   7      251.54      264.19     25.43 o 
   8  -2   7      508.64      497.07     31.53 o 
   9  -2   7      507.68      487.33     50.86 o 
 -10  -1   7      332.42      377.43     31.93 o 
  -9  -1   7      131.18      146.91     20.93 o 
  -8  -1   7     1868.42     1977.22     87.46 o 
  -7  -1   7     1140.68     1136.66     57.43 o 
  -6  -1   7     2187.10     2187.10     72.16 o 
  -5  -1   7     1664.53     1700.86     62.85 o 
  -4  -1   7     2529.45     2560.61     99.44 o 
  -3  -1   7     8725.13     8460.59    212.30 o 
  -2  -1   7     1115.51     1015.65     22.61 o 
  -1  -1   7    11958.77    11398.61    320.63 o 
   0  -1   7        3.32        9.14      3.33 o 
   1  -1   7     8083.53     7667.43    140.95 o 
   2  -1   7      254.71      287.05      7.97 o 
   3  -1   7     9233.53     9288.07    183.85 o 
   4  -1   7      924.71     1034.38     27.65 o 
   5  -1   7      612.07      607.28     14.07 o 
   6  -1   7     4527.59     4454.24    135.63 o 
   7  -1   7      300.50      297.11      9.08 o 
   8  -1   7      523.22      526.65     37.18 o 
   9  -1   7       29.84       48.35     14.03 o 
 -10   0   7      103.38      106.06     19.86 o 
  -9   0   7      429.39      432.82     37.93 o 
  -8   0   7     1883.94     1837.32     72.19 o 
  -7   0   7      472.89      479.85     28.68 o 
  -6   0   7     3622.34     3804.79    118.28 o 
  -5   0   7      587.63      679.86     14.99 o 
  -4   0   7     7334.24     7809.76    379.16 o 
  -3   0   7       20.94       22.87      6.07 o 
  -2   0   7    10966.99    10930.77    314.80 o 
  -1   0   7     4574.99     4527.25     85.06 o 
   0   0   7     6779.68     6658.38    138.21 o 
   1   0   7     3491.44     3278.63     87.63 o 
   2   0   7     2356.62     2268.42     38.61 o 
   3   0   7     5284.98     5565.52     98.24 o 
   4   0   7      196.69      180.15      8.66 o 
   5   0   7      462.54      443.17     15.12 o 
   6   0   7     1168.71     1123.71     26.40 o 
   7   0   7      703.11      644.38     14.97 o 
   8   0   7      339.29      309.43      9.20 o 
   9   0   7        5.84       15.33     10.92 o 
  10   0   7      524.52      465.31     42.51 o 
 -10   1   7       55.74       50.48     15.57 o 
  -9   1   7     1445.54     1510.76     66.04 o 
  -8   1   7        0.79        4.13      5.11 o 
  -7   1   7     3252.18     3233.59     78.20 o 
  -6   1   7      185.18      212.85      5.94 o 
  -5   1   7     3599.47     3827.27    160.17 o 
  -4   1   7     2109.87     2057.10    121.45 o 
  -3   1   7     2955.59     2719.77    102.48 o 
  -2   1   7     5547.31     5384.90    137.33 o 
  -1   1   7     2303.84     2216.11     88.47 o 
   0   1   7     8736.10     8666.40    204.33 o 
   1   1   7       82.84       73.82      6.66 o 
   2   1   7      203.74      151.23     12.74 o 
   3   1   7      848.06      802.51     27.23 o 
   4   1   7     1945.11     1970.24     41.56 o 
   5   1   7      870.11      872.05     22.56 o 
   6   1   7       77.87       59.88     12.03 o 
   7   1   7     3692.82     3665.60    120.41 o 
   8   1   7      454.59      432.14     14.26 o 
   9   1   7      250.33      221.02     11.42 o 
  10   1   7      373.93      321.85     34.92 o 
 -10   2   7      502.65      516.21     44.79 o 
  -9   2   7      338.60      306.90     26.28 o 
  -8   2   7     1996.75     1929.69     74.76 o 
  -7   2   7     2932.10     2753.16     62.09 o 
  -6   2   7      510.13      506.30     40.99 o 
  -5   2   7     1778.14     1811.16     85.02 o 
  -4   2   7      310.68      255.05     43.27 o 
  -3   2   7     3739.22     3488.45     92.30 o 
  -2   2   7     2797.86     2720.84     68.42 o 
  -1   2   7     8628.75     8508.64    232.94 o 
   0   2   7     1457.82     1567.60     40.46 o 
   1   2   7     1326.07     1324.28     48.59 o 
   2   2   7     1599.35     1555.50     36.12 o 
   3   2   7       72.61       69.16      9.13 o 
   4   2   7     3846.72     3880.83     82.44 o 
   5   2   7     1569.11     1638.63     42.29 o 
   6   2   7      463.88      497.26     27.03 o 
   7   2   7     3192.76     3183.41     86.10 o 
   8   2   7       17.99        8.08      5.15 o 
   9   2   7     1580.29     1470.85     40.74 o 
  10   2   7       38.04       34.91      7.04 o 
 -10   3   7      335.94      347.98     35.17 o 
  -9   3   7      191.70      152.63     23.68 o 
  -8   3   7     1313.78     1372.85     71.85 o 
  -7   3   7       41.14       55.60     16.86 o 
  -6   3   7     1880.09     1802.81     88.81 o 
  -5   3   7       95.03      110.07     21.25 o 
  -4   3   7     1714.15     1545.48    107.79 o 
  -3   3   7     2001.82     2037.51     56.90 o 
  -2   3   7     1814.27     1632.81     45.08 o 
  -1   3   7     3680.95     3639.93     92.99 o 
   0   3   7       27.61       32.80      8.31 o 
   1   3   7    12940.66    13159.00    405.21 o 
   2   3   7     6911.01     6881.40    185.59 o 
   3   3   7      505.90      469.18     16.52 o 
   4   3   7     6919.77     6861.84    153.67 o 
   5   3   7      258.11      299.38     16.71 o 
   6   3   7     2978.78     2942.10     65.92 o 
   7   3   7      265.17      275.45     15.90 o 
   8   3   7     1737.72     1646.38     52.44 o 
   9   3   7      994.99      947.22     33.13 o 
  10   3   7      335.93      304.93     15.65 o 
  11   3   7      591.52      551.86     22.24 o 
  -9   4   7      388.88      386.24     26.82 o 
  -8   4   7       41.72       44.92      7.38 o 
  -7   4   7     1014.45      922.76     41.75 o 
  -6   4   7     3558.24     3163.07    138.15 o 
  -5   4   7      250.99      189.01     25.05 o 
  -4   4   7     3580.13     3456.40    111.13 o 
  -3   4   7      854.63      814.59     30.83 o 
  -2   4   7      370.55      380.98     19.30 o 
  -1   4   7     2480.72     2332.07     88.05 o 
   0   4   7     1029.05      973.75     31.85 o 
   1   4   7     6854.87     6534.83    192.63 o 
   2   4   7      152.09      155.79     22.69 o 
   3   4   7     4218.47     4126.91    119.57 o 
   4   4   7     5133.66     5113.94    122.13 o 
   5   4   7     1306.04     1314.24     35.14 o 
   6   4   7     3900.54     3954.78    106.64 o 
   7   4   7      671.59      707.08     23.97 o 
   8   4   7     2454.22     2406.78    104.37 o 
   9   4   7       65.60       70.39     11.21 o 
  10   4   7      970.59      928.91     30.48 o 
  11   4   7        8.61       10.12      9.96 o 
  -9   5   7      258.28      276.42     25.43 o 
  -8   5   7        9.96        3.33      5.35 o 
  -7   5   7      310.75      298.59     34.54 o 
  -6   5   7      768.03      737.82     47.06 o 
  -5   5   7     1446.19     1332.94     66.80 o 
  -4   5   7     2181.21     2053.52     62.93 o 
  -3   5   7      268.13      282.77     18.76 o 
  -2   5   7     3019.15     2836.91     90.37 o 
  -1   5   7     2517.17     2414.04     92.99 o 
   0   5   7     4226.41     4157.07    111.64 o 
   1   5   7     2467.62     2284.89    129.42 o 
   2   5   7     2258.09     2354.33     66.01 o 
   3   5   7     7670.12     7622.70    219.66 o 
   4   5   7      415.42      393.19     24.29 o 
   5   5   7     6959.72     7205.01    203.71 o 
   6   5   7       15.90       17.65      8.12 o 
   7   5   7     4085.41     4018.21    145.90 o 
   8   5   7      141.39      145.18     12.79 o 
   9   5   7     1139.77     1116.13     66.85 o 
  10   5   7      242.00      198.33     19.90 o 
  11   5   7      197.43      209.76     35.72 o 
  -8   6   7       40.50       17.13     15.94 o 
  -7   6   7      513.90      524.11     23.03 o 
  -6   6   7       30.53       32.64     15.18 o 
  -5   6   7     2182.19     1997.13     90.33 o 
  -4   6   7      631.16      563.36     27.85 o 
  -3   6   7     1474.29     1355.78     54.14 o 
  -2   6   7     7183.47     6793.09    321.09 o 
  -1   6   7      339.84      272.17     56.55 o 
   0   6   7     8577.87     8525.88    275.64 o 
   1   6   7      562.57      553.08     27.61 o 
   2   6   7     9073.44     9039.26    297.30 o 
   3   6   7      109.42       91.46     14.75 o 
   4   6   7     7812.30     7926.49    246.09 o 
   5   6   7     1443.51     1537.44     79.32 o 
   6   6   7     2300.31     2380.10     72.34 o 
   7   6   7     1495.39     1454.92     49.31 o 
   8   6   7     1049.02     1044.52     52.06 o 
   9   6   7      392.74      406.68     23.24 o 
  10   6   7       36.19       32.07     12.40 o 
  11   6   7      268.26      245.67     24.09 o 
  -8   7   7      301.86      363.91     24.67 o 
  -7   7   7      322.62      311.10     19.32 o 
  -6   7   7      328.10      305.91     30.36 o 
  -5   7   7     1525.53     1478.68    107.79 o 
  -4   7   7      588.44      542.25     26.53 o 
  -3   7   7     5438.31     5093.34    192.13 o 
  -2   7   7       30.78       37.70     11.23 o 
  -1   7   7     8578.38     8036.00    248.51 o 
   0   7   7      229.04      305.40     36.62 o 
   1   7   7     4996.33     4908.15    173.07 o 
   2   7   7      984.70      988.99     50.00 o 
   3   7   7     3841.29     3725.93    132.45 o 
   4   7   7     2912.93     2899.52     95.52 o 
   5   7   7      585.25      602.08     51.62 o 
   6   7   7     2582.69     2681.20    106.66 o 
   7   7   7        1.44        3.21      8.21 o 
   8   7   7     1078.88     1117.03     42.97 o 
   9   7   7       34.54       33.26     11.04 o 
  10   7   7      145.82      148.68     21.62 o 
  11   7   7      273.18      250.43     18.98 o 
  -7   8   7        7.73       -4.55     12.15 o 
  -6   8   7     1054.99     1000.46     56.93 o 
  -5   8   7        3.62        3.04     11.39 o 
  -4   8   7     2829.09     2592.97     80.46 o 
  -3   8   7      550.41      476.17     25.70 o 
  -2   8   7     3370.95     3210.15     98.69 o 
  -1   8   7     2789.94     2666.37     84.43 o 
   0   8   7     2889.38     2809.78    102.51 o 
   1   8   7     1934.38     1957.32     79.14 o 
   2   8   7     1256.28     1219.04     88.81 o 
   3   8   7     3084.05     3119.87    103.59 o 
   4   8   7      253.90      291.49     27.07 o 
   5   8   7     2347.57     2411.45     87.55 o 
   6   8   7      623.02      717.75     39.62 o 
   7   8   7      126.73      135.48     15.76 o 
   8   8   7      630.56      652.67     30.62 o 
   9   8   7       73.54       53.25     15.27 o 
  10   8   7      119.00      123.21     17.58 o 
  11   8   7      100.63       87.40     13.60 o 
  -7   9   7      600.65      543.50     66.80 o 
  -6   9   7      209.95      204.19     41.75 o 
  -5   9   7      947.39      909.14     36.44 o 
  -4   9   7     1064.78      991.96     39.08 o 
  -3   9   7      991.67      978.19     38.84 o 
  -2   9   7     2493.16     2372.21    106.13 o 
  -1   9   7        0.63       -6.43      9.08 o 
   0   9   7     3240.31     3219.57    103.30 o 
   1   9   7     1812.95     1734.25     77.05 o 
   2   9   7      268.89      274.68     29.98 o 
   3   9   7      191.19      291.54     61.86 o 
   4   9   7        2.84       -7.52     11.23 o 
   5   9   7     1195.57     1240.59     65.32 o 
   6   9   7        4.87       19.99     15.94 o 
   7   9   7      324.03      323.93     28.62 o 
   8   9   7      565.36      596.39     31.35 o 
   9   9   7       15.17        2.88      8.68 o 
  10   9   7      420.98      425.17     32.33 o 
  11   9   7       16.82       -2.69      9.66 o 
  -6  10   7       32.31       26.57     14.42 o 
  -5  10   7      622.02      574.61     27.90 o 
  -4  10   7        0.34       15.53     29.22 o 
  -3  10   7     1383.29     1276.55     75.53 o 
  -2  10   7      405.55      360.47     37.28 o 
  -1  10   7      374.36      366.71     23.91 o 
   0  10   7     1127.78     1148.80     53.75 o 
   1  10   7       10.11        6.98      9.92 o 
   2  10   7      233.45      282.95     24.31 o 
   3  10   7        2.53       12.90     13.58 o 
   4  10   7      144.65      117.25     22.40 o 
   5  10   7     1643.61     1740.72     70.16 o 
   6  10   7       32.42       31.21     14.37 o 
   7  10   7      615.17      641.78     48.82 o 
   8  10   7       44.36       46.34     16.85 o 
   9  10   7      577.61      601.58     37.91 o 
  10  10   7      241.78      218.74     28.68 o 
  -5  11   7      138.86      167.00     22.77 o 
  -4  11   7       26.78       15.99     11.03 o 
  -3  11   7       80.98       84.75     12.90 o 
  -2  11   7        0.09       12.63     11.03 o 
  -1  11   7      290.78      302.39     21.47 o 
   0  11   7       41.74       56.63     15.72 o 
   1  11   7      424.94      407.88     27.61 o 
   2  11   7     1334.44     1374.42     66.42 o 
   3  11   7        7.33       10.90     10.92 o 
   4  11   7      485.80      511.42     33.83 o 
   5  11   7      353.82      386.98     31.72 o 
   6  11   7      788.35      816.68     48.20 o 
   7  11   7      118.10      135.82     23.66 o 
   8  11   7      397.58      414.82     36.85 o 
   9  11   7      460.96      482.84     31.80 o 
  10  11   7       73.38       33.83     18.17 o 
  -4  12   7      154.81      149.03     24.67 o 
  -3  12   7       96.43       62.22     14.35 o 
  -2  12   7       76.91       60.44     19.36 o 
  -1  12   7      581.54      518.57     29.22 o 
   0  12   7       74.97       90.96     14.75 o 
   1  12   7      329.23      307.27     36.06 o 
   2  12   7      469.65      512.30     33.47 o 
   3  12   7      581.47      676.02     39.99 o 
   4  12   7      752.45      806.22     45.50 o 
   5  12   7      175.17      187.61     25.15 o 
   6  12   7      754.21      802.52     79.50 o 
   7  12   7       27.23       43.89     22.58 o 
   8  12   7      635.15      642.01     56.22 o 
   9  12   7        0.14       16.39     16.54 o 
  -3  13   7       38.40       50.73     11.53 o 
  -2  13   7      363.14      351.96     28.22 o 
  -1  13   7      182.57      172.86     47.82 o 
   0  13   7      423.31      414.41     32.15 o 
   1  13   7      394.31      417.75     27.77 o 
   2  13   7       57.28       66.92     22.39 o 
   3  13   7     1304.53     1387.24     77.36 o 
   4  13   7       21.64       29.38     17.58 o 
   5  13   7      514.96      543.90     40.12 o 
   6  13   7      108.46      111.15     22.62 o 
   7  13   7      251.73      320.13     34.29 o 
   8  13   7      126.62      143.45     34.38 o 
   9  13   7      193.93      223.21     39.38 o 
  -1  14   7       43.35       34.78     11.46 o 
   0  14   7      422.39      436.17     63.00 o 
   1  14   7        1.50       13.06     10.57 o 
   2  14   7      463.22      473.88     62.24 o 
   3  14   7      164.74      129.05     88.05 o 
   4  14   7      477.10      603.13     48.96 o 
   5  14   7      170.43      191.69     27.33 o 
   6  14   7      121.66      140.82     25.70 o 
   7  14   7      213.50      225.35     31.73 o 
   8  14   7       55.75       55.93     21.52 o 
   1  15   7      232.77      203.94     39.47 o 
   2  15   7      252.21      250.74     24.80 o 
   3  15   7       90.22      103.45     25.50 o 
   4  15   7      335.16      340.32     34.37 o 
   5  15   7        2.32       -4.09     13.83 o 
   6  15   7      127.35      145.14     35.49 o 
  -5 -11   8        0.00      -13.53     15.18 o 
  -4 -11   8      445.92      492.25     25.86 o 
  -3 -11   8      127.60      135.68     30.55 o 
  -2 -11   8       32.17       53.14     32.64 o 
  -1 -11   8      320.32      447.10     72.11 o 
  -7 -10   8      186.99        3.80     16.70 o 
  -6 -10   8       95.90       -2.28     22.01 o 
  -5 -10   8      163.62      188.38     15.84 o 
  -4 -10   8      479.38      500.55     22.78 o 
  -3 -10   8       19.04       22.11      7.94 o 
  -2 -10   8      606.52      601.85     33.30 o 
  -1 -10   8      415.73      432.67     66.04 o 
   0 -10   8      312.37      393.96     42.51 o 
   1 -10   8      564.13      678.61     60.73 o 
  -8  -9   8        3.68       10.63     32.64 o 
  -7  -9   8      189.38       -9.11     28.84 o 
  -6  -9   8       26.72        3.80     22.01 o 
  -5  -9   8      445.65      439.19     42.89 o 
  -4  -9   8      526.56      521.58     22.30 o 
  -3  -9   8      392.08      381.10     16.02 o 
  -2  -9   8     1212.14     1208.96     62.50 o 
  -1  -9   8        7.30       13.05      5.43 o 
   0  -9   8     1502.00     1635.05     90.33 o 
   1  -9   8      191.87      277.06     36.44 o 
   2  -9   8     1425.79     1597.86    103.23 o 
   3  -9   8      266.59      250.50     70.59 o 
  -8  -8   8       94.56       91.85     30.36 o 
  -7  -8   8      506.61      567.79     82.74 o 
  -6  -8   8       48.76       33.92     22.01 o 
  -5  -8   8     1240.03     1349.67     77.81 o 
  -4  -8   8       17.60       16.59      6.59 o 
  -3  -8   8     2178.69     2290.96     64.21 o 
  -2  -8   8      579.01      563.58     30.69 o 
  -1  -8   8     2287.56     2312.12    101.45 o 
   0  -8   8     2534.41     2349.28     98.42 o 
   1  -8   8     1132.78     1222.11     74.39 o 
   2  -8   8     1848.56     2073.80    116.14 o 
   4  -8   8      773.29      765.91     73.63 o 
  -9  -7   8       38.05       43.31     23.15 o 
  -8  -7   8      655.80      655.84     62.24 o 
  -7  -7   8      475.36      504.03     49.34 o 
  -6  -7   8     1777.81     1655.55     90.33 o 
  -5  -7   8      802.89      848.74     61.49 o 
  -4  -7   8     1973.11     2047.88     95.34 o 
  -3  -7   8     1545.23     1615.50     67.59 o 
  -2  -7   8     1593.96     1623.20     67.03 o 
  -1  -7   8     3924.12     3849.66    142.69 o 
   0  -7   8      190.57      203.43     20.93 o 
   1  -7   8     4050.35     3527.82    491.88 o 
   2  -7   8       15.29       -3.80     23.53 o 
   3  -7   8     1794.99     1942.48    113.10 o 
   4  -7   8      118.61      136.63     32.64 o 
   5  -7   8      375.02      365.12     50.86 o 
  -9  -6   8      650.56      682.60     67.18 o 
  -8  -6   8      844.31      878.83     50.45 o 
  -7  -6   8      569.35      638.53     48.20 o 
  -6  -6   8     2384.10     2521.56     87.49 o 
  -5  -6   8      605.72      660.48     24.12 o 
  -4  -6   8     3812.48     3960.20    168.74 o 
  -3  -6   8        5.90       18.08      7.38 o 
  -2  -6   8     5433.25     5466.81    247.10 o 
  -1  -6   8      622.30      600.43     36.50 o 
   0  -6   8     2678.79     2576.73    134.62 o 
   1  -6   8      894.02      786.74     45.72 o 
   2  -6   8     1862.64     1943.24    100.20 o 
   3  -6   8      844.38      919.24     64.52 o 
   4  -6   8      256.37      301.35     40.23 o 
   5  -6   8      472.89      489.60     86.53 o 
   6  -6   8        5.47       25.81     23.53 o 
 -10  -5   8      190.12      180.91     35.62 o 
  -9  -5   8     1176.46     1220.67     66.81 o 
  -8  -5   8       10.20       11.39     15.62 o 
  -7  -5   8     3547.87     3538.84    127.91 o 
  -6  -5   8       15.52       13.72     10.46 o 
  -5  -5   8     3235.30     3335.67    116.89 o 
  -4  -5   8      795.50      803.64     20.76 o 
  -3  -5   8     1410.66     1440.79     57.42 o 
  -2  -5   8      928.44      922.30     22.91 o 
  -1  -5   8     1730.24     1658.30     74.85 o 
   0  -5   8     3074.97     2894.85    137.11 o 
   1  -5   8       13.31       14.10      3.83 o 
   2  -5   8     2316.89     2364.53    108.55 o 
   3  -5   8      232.72      182.94     28.84 o 
   4  -5   8      122.27      148.78     47.82 o 
   5  -5   8      306.13      345.38     44.03 o 
   6  -5   8       38.24       23.53     20.50 o 
   7  -5   8      577.80      655.84     68.32 o 
 -10  -4   8      591.06      625.99     48.02 o 
  -9  -4   8       48.45       69.20     20.12 o 
  -8  -4   8     1463.27     1561.52     81.35 o 
  -7  -4   8     1022.41      960.63     47.20 o 
  -6  -4   8     1135.73     1150.27     46.70 o 
  -5  -4   8     1275.11     1266.98     67.57 o 
  -4  -4   8      280.97      279.81     18.47 o 
  -3  -4   8     1926.15     1948.89     40.93 o 
  -2  -4   8       44.46       45.53      6.27 o 
  -1  -4   8     4389.21     4263.50    111.16 o 
   0  -4   8      873.26      849.01     22.68 o 
   1  -4   8      965.08      934.42     29.80 o 
   2  -4   8      976.56      892.43     27.50 o 
   3  -4   8       94.52       81.30     17.84 o 
   4  -4   8      860.27      833.31     38.37 o 
   5  -4   8      692.63      636.11     55.41 o 
   6  -4   8      229.12      185.97     57.69 o 
   7  -4   8      347.03      372.71     47.82 o 
 -10  -3   8      197.20      226.49     29.98 o 
  -9  -3   8      539.10      567.17     40.16 o 
  -8  -3   8      828.28      875.63     47.50 o 
  -7  -3   8       92.53       90.75     21.03 o 
  -6  -3   8     1932.37     1862.03     65.42 o 
  -5  -3   8      123.22      127.79     18.50 o 
  -4  -3   8     1533.40     1420.31     45.00 o 
  -3  -3   8      724.18      686.48     30.88 o 
  -2  -3   8      140.82      173.81      8.84 o 
  -1  -3   8      699.44      689.51     14.45 o 
   0  -3   8      239.47      246.93      8.12 o 
   1  -3   8     2109.06     2026.08     34.99 o 
   2  -3   8     1196.68     1148.34     22.39 o 
   3  -3   8      797.12      723.57     13.84 o 
   4  -3   8     4761.12     4576.29    225.45 o 
   5  -3   8       65.91       86.99     16.08 o 
   6  -3   8     1962.92     1877.46    105.51 o 
   7  -3   8       53.90       68.32     25.81 o 
   8  -3   8      878.69      954.92     78.94 o 
 -10  -2   8        1.01       -8.84     13.39 o 
  -9  -2   8      565.38      548.91     46.28 o 
  -8  -2   8       75.21       94.53     21.84 o 
  -7  -2   8      473.12      511.80     70.21 o 
  -6  -2   8     1098.79     1153.09     45.83 o 
  -5  -2   8       53.08       52.00     14.04 o 
  -4  -2   8     2208.06     2162.96     37.48 o 
  -3  -2   8     1275.54     1282.43     27.82 o 
  -2  -2   8      332.54      368.75     43.65 o 
  -1  -2   8     3906.41     3960.17     85.86 o 
   0  -2   8       36.56       42.32      6.01 o 
   1  -2   8     3628.13     3483.90     73.90 o 
   2  -2   8      357.97      346.93     15.38 o 
   3  -2   8     4603.16     4409.23     92.38 o 
   4  -2   8      237.19      231.64     11.48 o 
   5  -2   8     3066.66     2940.71    140.43 o 
   6  -2   8      680.75      670.41     43.64 o 
   7  -2   8      687.53      677.34     39.01 o 
   8  -2   8      769.38      749.91     57.31 o 
   9  -2   8      200.15      200.40     39.47 o 
 -10  -1   8      193.01      208.34     33.45 o 
  -9  -1   8      168.98      157.47     22.52 o 
  -8  -1   8        0.33        7.02     10.99 o 
  -7  -1   8      491.77      522.47     31.31 o 
  -6  -1   8      215.31      272.20     27.22 o 
  -5  -1   8     1184.22     1140.16     42.31 o 
  -4  -1   8     1405.64     1329.03     53.51 o 
  -3  -1   8       15.40       20.04      6.32 o 
  -2  -1   8     5383.14     5262.07    148.02 o 
  -1  -1   8      332.73      333.02     13.68 o 
   0  -1   8     5463.59     5173.00    105.06 o 
   1  -1   8     1690.46     1615.53     29.07 o 
   2  -1   8     4628.45     4566.90     81.09 o 
   3  -1   8     1859.99     1726.79     32.98 o 
   4  -1   8     2359.76     2443.69     50.51 o 
   5  -1   8     2757.73     2761.18     68.93 o 
   6  -1   8       57.46       50.63      3.30 o 
   7  -1   8     2704.37     2569.28     53.38 o 
   8  -1   8       17.33       46.03     15.00 o 
   9  -1   8      838.63      794.35     44.95 o 
 -10   0   8      320.87      363.38     57.31 o 
  -9   0   8       84.56       95.93     18.51 o 
  -8   0   8      115.62      131.86     23.79 o 
  -7   0   8     1420.95     1499.49     58.44 o 
  -6   0   8        4.31      -10.16     10.16 o 
  -5   0   8     1934.58     2103.67     56.55 o 
  -4   0   8      133.96      157.37      7.20 o 
  -3   0   8     2517.37     2568.41     57.41 o 
  -2   0   8     3164.28     3146.66     72.41 o 
  -1   0   8     7777.35     8004.41    175.21 o 
   0   0   8     6116.11     5971.05    128.64 o 
   1   0   8      845.28      797.60     18.48 o 
   2   0   8     8388.98     8080.60    159.20 o 
   3   0   8      444.69      449.95     12.32 o 
   4   0   8     7285.16     7439.29    183.63 o 
   5   0   8       36.80       26.46      4.85 o 
   6   0   8     2479.14     2402.27     91.86 o 
   7   0   8      680.01      673.83     25.64 o 
   8   0   8      741.49      685.68     25.20 o 
   9   0   8      247.28      263.40     34.16 o 
 -10   1   8      305.91      350.07     32.74 o 
  -9   1   8        2.40       24.85     15.91 o 
  -8   1   8     1301.07     1356.58     65.28 o 
  -7   1   8      521.30      543.67     31.91 o 
  -6   1   8     2339.80     2283.30    107.79 o 
  -5   1   8     2085.04     1958.42     95.64 o 
  -4   1   8     1163.69     1153.80     63.00 o 
  -3   1   8     5770.19     6499.03    458.86 o 
  -2   1   8      113.40      158.27     12.51 o 
  -1   1   8     9544.67     9409.63    217.33 o 
   0   1   8       46.02       33.74      7.06 o 
   1   1   8     6631.45     6355.64    140.77 o 
   2   1   8      131.88      114.57      8.78 o 
   3   1   8     5292.03     5175.38    129.18 o 
   4   1   8     1083.03     1162.67     25.72 o 
   5   1   8     2380.00     2432.01     63.71 o 
   6   1   8     1713.44     1718.88     55.18 o 
   7   1   8       53.09       69.64      7.92 o 
   8   1   8      859.30      830.68     35.84 o 
   9   1   8        7.48        5.01      5.12 o 
  10   1   8      217.45      210.26     31.88 o 
 -10   2   8      167.25      157.73     38.10 o 
  -9   2   8      299.22      331.60     39.85 o 
  -8   2   8      797.02      843.91     52.09 o 
  -7   2   8      311.80      298.13     12.48 o 
  -6   2   8     1826.95     1811.92     93.37 o 
  -5   2   8        4.06       14.42     25.81 o 
  -4   2   8     6843.53     6846.12    302.11 o 
  -3   2   8      789.65      848.94     39.84 o 
  -2   2   8     9023.35     8609.19    252.00 o 
  -1   2   8     2093.36     2039.04     62.28 o 
   0   2   8     5738.10     5808.96    178.50 o 
   1   2   8     8447.95     8280.21    195.51 o 
   2   2   8     6254.01     6117.27    132.51 o 
   3   2   8     3667.09     3627.49     75.28 o 
   4   2   8      502.79      492.23     19.40 o 
   5   2   8     1851.54     1859.00     49.74 o 
   6   2   8      154.32      175.72     16.55 o 
   7   2   8     1475.09     1418.74     34.82 o 
   8   2   8      379.66      385.64     20.58 o 
   9   2   8        4.92       13.45      5.70 o 
  10   2   8      327.25      354.65     42.08 o 
  -9   3   8      668.85      738.68     47.44 o 
  -8   3   8        1.18        0.80      8.78 o 
  -7   3   8     2077.12     2057.38     56.93 o 
  -6   3   8      476.96      479.74     40.99 o 
  -5   3   8     3894.42     3903.93    176.11 o 
  -4   3   8     3339.16     3322.48    142.71 o 
  -3   3   8     3611.59     3480.55    133.57 o 
  -2   3   8     1456.64     1314.71     42.65 o 
  -1   3   8     2561.51     2487.30     77.75 o 
   0   3   8     6972.82     6958.82    200.78 o 
   1   3   8        2.57        9.19      7.11 o 
   2   3   8     6097.26     6136.45    154.39 o 
   3   3   8       39.27       56.73      8.42 o 
   4   3   8      562.29      579.75     20.27 o 
   5   3   8     2022.99     2034.75     47.87 o 
   6   3   8      145.64      173.01     11.57 o 
   7   3   8     2318.06     2318.22     70.14 o 
   8   3   8      282.38      301.53     14.32 o 
   9   3   8      248.64      241.29     15.37 o 
  10   3   8      318.54      289.20     20.70 o 
  -9   4   8      134.04      120.90     19.05 o 
  -8   4   8      651.17      641.36     34.16 o 
  -7   4   8     1258.12     1184.74     34.36 o 
  -6   4   8      201.78      218.61     28.84 o 
  -5   4   8     2435.72     2284.06    106.27 o 
  -4   4   8      511.26      441.81     26.24 o 
  -3   4   8     4011.49     3909.69    114.04 o 
  -2   4   8       33.24       36.51     13.20 o 
  -1   4   8      919.40      867.48     34.92 o 
   0   4   8     2460.00     2569.70    104.37 o 
   1   4   8      854.50      796.43     30.15 o 
   2   4   8     3932.98     4137.49    126.00 o 
   3   4   8       40.42       34.01      8.23 o 
   4   4   8      697.20      704.72     24.88 o 
   5   4   8     1499.73     1442.99     39.65 o 
   6   4   8       41.11       52.35      9.24 o 
   7   4   8      473.81      467.14     19.20 o 
   8   4   8       37.14       26.08      7.82 o 
   9   4   8      965.54      981.30     44.59 o 
  10   4   8       30.96       29.92      9.60 o 
  -9   5   8       28.01       41.45     25.05 o 
  -8   5   8      476.43      469.93     18.96 o 
  -7   5   8       76.29       39.38     29.22 o 
  -6   5   8     1305.25     1210.73     68.32 o 
  -5   5   8        4.35        9.87     13.66 o 
  -4   5   8      843.84      725.56     33.70 o 
  -3   5   8     1223.97     1207.14     44.76 o 
  -2   5   8       82.42       74.50     13.08 o 
  -1   5   8      238.81      202.37     21.60 o 
   0   5   8     1449.30     1530.51     71.35 o 
   1   5   8     2094.31     1897.57     68.68 o 
   2   5   8     1285.43     1275.68     52.30 o 
   3   5   8      398.55      419.93     24.08 o 
   4   5   8     2477.02     2472.50     63.51 o 
   5   5   8      483.24      488.12     22.75 o 
   6   5   8     2898.27     3035.82     84.77 o 
   7   5   8       91.84      129.52     21.94 o 
   8   5   8     1533.95     1563.96     44.90 o 
   9   5   8      280.79      284.43     17.28 o 
  10   5   8      492.65      494.72     42.18 o 
  11   5   8      451.37      445.85     25.54 o 
  -8   6   8       86.54       41.75     28.47 o 
  -7   6   8      137.05      125.71     74.39 o 
  -6   6   8      401.16      407.62     37.95 o 
  -5   6   8       44.43       59.97     18.22 o 
  -4   6   8      341.45      333.70     22.23 o 
  -3   6   8      701.49      685.71     32.62 o 
  -2   6   8      442.78      461.22     32.28 o 
  -1   6   8     1093.96     1087.06     42.85 o 
   0   6   8      150.48      143.08     20.78 o 
   1   6   8     2466.79     2278.00    117.28 o 
   2   6   8       71.75       89.08     15.00 o 
   3   6   8     2498.17     2484.96     92.65 o 
   4   6   8      809.19      776.13     37.84 o 
   5   6   8     2168.64     2293.65     72.70 o 
   6   6   8     2404.56     2376.50     67.30 o 
   7   6   8     1156.37     1136.44     38.68 o 
   8   6   8     1401.76     1411.55     44.57 o 
   9   6   8      148.03      131.00     16.05 o 
  10   6   8      969.13      969.38     54.94 o 
  11   6   8        3.15       -9.91      9.91 o 
  -8   7   8        0.08        3.48      9.08 o 
  -7   7   8       38.57        0.76     12.15 o 
  -6   7   8       91.07       -8.35     13.66 o 
  -5   7   8      233.42      192.05     26.57 o 
  -4   7   8       48.65       47.20     11.53 o 
  -3   7   8       11.09       18.18      9.92 o 
  -2   7   8     2003.47     1970.86     67.86 o 
  -1   7   8      798.23      805.41     54.65 o 
   0   7   8     2801.32     2750.14     88.15 o 
   1   7   8     1841.13     1753.58     79.70 o 
   2   7   8      774.76      690.28     59.21 o 
   3   7   8     2311.79     2465.00     84.53 o 
   4   7   8     1160.35     1187.88     64.02 o 
   5   7   8     5866.73     6372.47    213.09 o 
   6   7   8      269.20      311.06     21.66 o 
   7   7   8     2983.14     3042.22     85.94 o 
   8   7   8       59.68       55.06     11.96 o 
   9   7   8      893.46      910.39     39.87 o 
  10   7   8      178.69      236.90     28.11 o 
  11   7   8      154.95      147.48     16.57 o 
  -7   8   8      167.84       -8.35     14.42 o 
  -6   8   8       60.58        3.80     12.15 o 
  -5   8   8      687.09      609.06     36.72 o 
  -4   8   8       12.39        6.33      8.84 o 
  -3   8   8      402.25      369.41     28.61 o 
  -2   8   8     1621.84     1635.67     59.01 o 
  -1   8   8     1648.52     1574.10     71.21 o 
   0   8   8     5453.68     5328.89    171.49 o 
   1   8   8      933.57      882.66     43.19 o 
   2   8   8     5151.24     5029.36    196.98 o 
   3   8   8        1.50       23.64     16.41 o 
   4   8   8     6027.38     6251.27    214.39 o 
   5   8   8      152.15      173.05     23.34 o 
   6   8   8     2499.33     2648.49     95.54 o 
   7   8   8      635.74      693.79     37.54 o 
   8   8   8      275.97      281.87     21.75 o 
   9   8   8      567.21      636.15     34.71 o 
  10   8   8       45.73       42.90     18.69 o 
  -6   9   8      334.44      299.84     33.40 o 
  -5   9   8      616.56      613.95     52.00 o 
  -4   9   8      434.62      387.86     32.64 o 
  -3   9   8     1358.40     1243.51     57.36 o 
  -2   9   8      117.16      111.21     16.08 o 
  -1   9   8     4928.93     4614.65    146.53 o 
   0   9   8       41.66       35.95     13.39 o 
   1   9   8     3181.53     3071.23    131.70 o 
   2   9   8     1160.22     1188.94     54.46 o 
   3   9   8     1575.38     1598.97     68.11 o 
   4   9   8     1518.60     1629.59     69.75 o 
   5   9   8      182.51      182.42     23.34 o 
   6   9   8     1152.36     1193.01     66.98 o 
   7   9   8       25.65       21.59     22.77 o 
   8   9   8      528.00      581.91     32.11 o 
   9   9   8       47.59       32.87     16.94 o 
  10   9   8       32.24       22.10     20.02 o 
  -6  10   8      643.36      582.21     73.63 o 
  -5  10   8        0.37       -1.20      7.77 o 
  -4  10   8      939.13      873.03     78.56 o 
  -3  10   8      351.28      376.58     58.83 o 
  -2  10   8      911.05      892.29     40.79 o 
  -1  10   8      787.42      740.02     35.96 o 
   0  10   8      730.32      755.79     45.17 o 
   1  10   8     2931.51     2918.04    110.83 o 
   2  10   8       27.76       32.26     13.42 o 
   3  10   8     2321.50     2299.96     96.78 o 
   4  10   8        9.08       10.32     12.00 o 
   5  10   8      158.62      179.21     38.84 o 
   6  10   8       25.44       26.23     17.81 o 
   7  10   8      214.20      277.10     28.85 o 
   8  10   8      178.78      185.02     21.70 o 
   9  10   8       19.32       35.93     15.86 o 
  10  10   8       15.97       15.48     13.67 o 
  -5  11   8      328.83      311.06     24.67 o 
  -4  11   8      340.36      345.96     23.60 o 
  -3  11   8      136.81      104.91     18.36 o 
  -2  11   8      895.84      822.62     38.89 o 
  -1  11   8       23.52       34.24     20.12 o 
   0  11   8     1066.22     1011.71     45.92 o 
   1  11   8      117.57       88.27     16.90 o 
   2  11   8      211.27      264.24     29.27 o 
   3  11   8       36.70       29.54     16.07 o 
   4  11   8      203.26      185.68     28.07 o 
   5  11   8      349.64      343.05     31.45 o 
   6  11   8       52.83       50.86     17.62 o 
   7  11   8      346.95      360.54     39.55 o 
   8  11   8       69.28       68.06     19.99 o 
   9  11   8      190.56      175.51     52.74 o 
  10  11   8      169.42      107.93     41.12 o 
  -4  12   8        0.09        2.28     15.94 o 
  -3  12   8      270.39      230.82     33.01 o 
  -2  12   8      111.60       90.03     15.56 o 
  -1  12   8      270.96      252.37     35.62 o 
   0  12   8      213.77      223.04     21.45 o 
   1  12   8      581.33      554.07     34.00 o 
   2  12   8      677.29      713.66     73.25 o 
   3  12   8        4.19        3.69     11.23 o 
   4  12   8      451.25      503.74     37.39 o 
   5  12   8      527.04      550.04     40.41 o 
   6  12   8      105.13      133.81     23.87 o 
   7  12   8      143.99      141.98     24.75 o 
   8  12   8       17.12       16.91     16.21 o 
   9  12   8      373.37      390.77     40.53 o 
  -3  13   8       70.68       77.47     17.47 o 
  -2  13   8       27.43       23.86     11.23 o 
  -1  13   8      177.37      186.29     19.77 o 
   0  13   8       14.52       14.53     18.98 o 
   1  13   8      208.38      273.55     45.92 o 
   2  13   8      481.77      443.77     32.75 o 
   3  13   8        8.95       10.07     13.08 o 
   4  13   8      713.14      776.64     48.53 o 
   5  13   8       74.07       60.37     24.56 o 
   6  13   8      532.59      517.54     55.03 o 
   7  13   8       50.43       57.12     21.15 o 
   8  13   8       92.08      130.93     32.59 o 
  -1  14   8      197.79      158.41     19.77 o 
   0  14   8       12.67        6.24     10.63 o 
   1  14   8      284.95      257.74     66.04 o 
   2  14   8       29.63       36.30     14.58 o 
   3  14   8      307.70      365.66     40.61 o 
   4  14   8      157.94      106.71     79.70 o 
   5  14   8       99.04      103.95     70.97 o 
   6  14   8      545.74      558.79     46.85 o 
   7  14   8       18.49       -0.90     12.58 o 
   1  15   8      289.59      265.11     25.15 o 
   2  15   8       60.40       45.86     19.64 o 
   3  15   8      400.56      390.11     34.44 o 
   4  15   8        2.19       -5.63     13.62 o 
   5  15   8      479.65      510.21     46.85 o 
   6  15   8       34.33       56.66     22.37 o 
  -5 -10   9      516.80      489.18     21.21 o 
  -4 -10   9      410.78      388.06     24.47 o 
  -3 -10   9      439.03      434.75     20.85 o 
  -2 -10   9       46.22        8.35     22.77 o 
  -1 -10   9      243.59      236.83     52.38 o 
  -7  -9   9      189.48      161.25    111.96 o 
  -6  -9   9      338.17      294.01     25.49 o 
  -5  -9   9        8.01       20.55     10.75 o 
  -4  -9   9      785.57      807.56     29.47 o 
  -3  -9   9       94.64      107.74     13.34 o 
  -2  -9   9      142.31      128.51     13.41 o 
  -1  -9   9      392.78      418.25     38.71 o 
   0  -9   9        4.51       24.29     29.60 o 
   1  -9   9      539.91      671.02     58.45 o 
   2  -9   9       69.81       99.44     30.36 o 
  -8  -8   9        6.69       -6.42     15.72 o 
  -7  -8   9       73.23       50.92     29.60 o 
  -6  -8   9      205.69      223.55     21.73 o 
  -5  -8   9      185.97      174.39     15.73 o 
  -4  -8   9      561.46      582.89     20.63 o 
  -3  -8   9       23.02       18.22      8.26 o 
  -2  -8   9      753.79      738.30     34.06 o 
  -1  -8   9      520.59      491.73     22.76 o 
   0  -8   9      222.68      252.77     31.88 o 
   1  -8   9      792.67      796.27     59.97 o 
   2  -8   9      133.55      135.12     31.12 o 
   3  -8   9     1236.93     1345.08     97.16 o 
  -8  -7   9        5.23        6.49     12.61 o 
  -7  -7   9      263.38      244.79     30.81 o 
  -6  -7   9      102.07       98.03     63.00 o 
  -5  -7   9      533.03      538.71     27.22 o 
  -4  -7   9      212.06      211.37     18.53 o 
  -3  -7   9      286.45      285.29     20.73 o 
  -2  -7   9     1255.04     1237.23     89.47 o 
  -1  -7   9       25.68       23.27      5.19 o 
   0  -7   9     2704.40     2547.58    152.23 o 
   1  -7   9      307.60      258.85     33.40 o 
   2  -7   9     1942.39     2095.05    116.90 o 
   3  -7   9      520.60      579.18     56.17 o 
   4  -7   9     1160.44     1227.43     94.13 o 
  -9  -6   9       18.88       -8.56     15.82 o 
  -8  -6   9      262.75      251.78     33.88 o 
  -7  -6   9      571.06      565.15     57.69 o 
  -6  -6   9      143.62      112.72     28.98 o 
  -5  -6   9     1468.57     1482.08     54.14 o 
  -4  -6   9        9.86       12.88      8.04 o 
  -3  -6   9     1908.39     2069.17     72.26 o 
  -2  -6   9      410.38      386.24     15.67 o 
  -1  -6   9     4810.54     4634.05    187.17 o 
   0  -6   9     2391.53     2198.47     99.26 o 
   1  -6   9     2395.93     2160.33    133.29 o 
   2  -6   9     3264.58     3353.60    227.72 o 
   3  -6   9      382.52      397.00     44.79 o 
   4  -6   9     1933.85     1991.06    122.97 o 
   5  -6   9       13.48        0.00     15.94 o 
  -9  -5   9       84.43       83.50     21.99 o 
  -8  -5   9      933.53     1005.30     53.24 o 
  -7  -5   9      107.22      122.33     26.19 o 
  -6  -5   9     2374.67     2397.65    100.46 o 
  -5  -5   9     1009.66     1016.28     63.00 o 
  -4  -5   9     2902.72     3004.66     65.26 o 
  -3  -5   9     1461.21     1492.23     34.35 o 
  -2  -5   9     1945.74     1892.89     40.80 o 
  -1  -5   9     5902.50     5715.73    128.61 o 
   0  -5   9      941.88      822.34     42.52 o 
   1  -5   9     3586.76     3489.23    141.04 o 
   2  -5   9       50.59       47.06     18.98 o 
   3  -5   9     1986.20     2139.84    113.86 o 
   4  -5   9      325.52      344.62     42.51 o 
   5  -5   9      735.02      765.15    103.99 o 
   6  -5   9      470.41      560.20     61.49 o 
  -9  -4   9      895.55      898.97     57.07 o 
  -8  -4   9      534.87      544.57     39.62 o 
  -7  -4   9     1168.90     1235.30     58.44 o 
  -6  -4   9     2627.74     2687.41     95.18 o 
  -5  -4   9      852.51      818.63     54.65 o 
  -4  -4   9     5465.77     5306.86    158.95 o 
  -3  -4   9        9.45       21.00      5.78 o 
  -2  -4   9     2428.33     2289.70     67.02 o 
  -1  -4   9      909.02      879.07     22.30 o 
   0  -4   9     3376.03     3105.04     78.12 o 
   1  -4   9      448.92      437.83     12.71 o 
   2  -4   9     1204.04     1032.24     48.76 o 
   3  -4   9     2265.25     2078.83    130.18 o 
   4  -4   9       88.92       93.50     18.87 o 
   5  -4   9      740.78      784.89     63.00 o 
   6  -4   9        1.73      -21.25     21.25 o 
   7  -4   9      550.67      497.95     94.13 o 
 -10  -3   9      216.88      208.46     31.08 o 
  -9  -3   9      917.72      934.04     67.54 o 
  -8  -3   9       57.06       64.95     21.68 o 
  -7  -3   9     3233.44     3292.07    166.08 o 
  -6  -3   9       14.39       38.25     15.39 o 
  -5  -3   9     2921.56     2892.56    131.32 o 
  -4  -3   9     1991.51     1923.25     61.01 o 
  -3  -3   9     3374.15     3230.84     69.60 o 
  -2  -3   9      412.59      416.73     12.82 o 
  -1  -3   9     2311.02     2222.62     50.95 o 
   0  -3   9     4339.70     4188.71    109.34 o 
   1  -3   9       36.16       40.67      4.57 o 
   2  -3   9     2631.78     2372.71     57.24 o 
   3  -3   9      552.79      462.50     23.38 o 
   4  -3   9      386.80      376.03     26.47 o 
   5  -3   9      375.71      346.82     33.84 o 
   6  -3   9        1.66       -5.11     12.15 o 
   7  -3   9      418.37      472.15     53.14 o 
   8  -3   9       40.41       73.63     29.60 o 
 -10  -2   9      441.35      475.58     63.38 o 
  -9  -2   9       51.36       32.15     26.95 o 
  -8  -2   9     1334.90     1397.47     65.25 o 
  -7  -2   9      959.12      933.92     47.15 o 
  -6  -2   9     1721.41     1665.02     99.82 o 
  -5  -2   9     1332.42     1459.10     62.26 o 
  -4  -2   9       52.56       62.59      7.19 o 
  -3  -2   9     6595.21     6375.93    247.46 o 
  -2  -2   9      524.99      530.91     23.34 o 
  -1  -2   9     1116.83     1039.34     29.83 o 
   0  -2   9      281.24      297.68     12.97 o 
   1  -2   9     1073.74     1035.85     30.49 o 
   2  -2   9     1119.12     1154.77     36.72 o 
   3  -2   9      341.89      299.95     14.16 o 
   4  -2   9     1103.08     1029.04     32.63 o 
   5  -2   9      557.26      561.49     39.74 o 
   6  -2   9      447.04      397.61     36.06 o 
   7  -2   9      585.87      592.97     45.50 o 
   8  -2   9      212.89      195.06     25.07 o 
 -10  -1   9      244.14      273.59     31.93 o 
  -9  -1   9      278.03      240.85     35.17 o 
  -8  -1   9      909.69      939.99     59.16 o 
  -7  -1   9      196.14      232.00     27.31 o 
  -6  -1   9     2809.65     2606.67    102.83 o 
  -5  -1   9       14.94       25.26      2.93 o 
  -4  -1   9     2477.52     2467.75     91.85 o 
  -3  -1   9     1228.02     1216.11     42.89 o 
  -2  -1   9      676.07      649.16     20.69 o 
  -1  -1   9       30.55       48.27      7.84 o 
   0  -1   9      351.90      380.65     27.36 o 
   1  -1   9     1418.19     1390.84     26.27 o 
   2  -1   9      381.93      394.31     16.87 o 
   3  -1   9     2180.37     2107.19     42.03 o 
   4  -1   9     2346.84     2345.74     39.23 o 
   5  -1   9      169.16      141.29     10.63 o 
   6  -1   9     2802.92     2742.57     55.08 o 
   7  -1   9       84.57      110.62     23.87 o 
   8  -1   9     1109.92     1019.30     53.39 o 
   9  -1   9      169.95      121.61     61.86 o 
 -10   0   9        6.43        0.40     13.77 o 
  -9   0   9      482.59      524.59     37.82 o 
  -8   0   9       12.42       52.97     16.08 o 
  -7   0   9      522.59      575.20     42.25 o 
  -6   0   9      611.62      562.17     31.77 o 
  -5   0   9      889.74      819.24     16.40 o 
  -4   0   9     2343.32     2498.01     56.82 o 
  -3   0   9      133.95      128.74      9.52 o 
  -2   0   9     1412.43     1411.51     41.75 o 
  -1   0   9     4291.89     4311.16     95.33 o 
   0   0   9      563.64      597.39     19.80 o 
   1   0   9     3530.65     3330.87     67.12 o 
   2   0   9       89.06      126.05     17.54 o 
   3   0   9     4417.80     4169.40    110.80 o 
   4   0   9      331.62      350.87     10.86 o 
   5   0   9     3303.20     3248.18     57.04 o 
   6   0   9     1646.28     1625.92     47.33 o 
   7   0   9     1485.71     1306.46     61.39 o 
   8   0   9     1343.27     1243.37     79.70 o 
   9   0   9      191.99      134.36     28.84 o 
  -9   1   9      217.55      214.27     26.53 o 
  -8   1   9       36.63       12.18     12.31 o 
  -7   1   9      354.48      417.57     52.76 o 
  -6   1   9      223.27      215.65     15.18 o 
  -5   1   9     1033.70     1029.24     25.70 o 
  -4   1   9     1532.75     1820.71     49.33 o 
  -3   1   9      137.72      159.20     11.40 o 
  -2   1   9     4183.02     4143.95     95.39 o 
  -1   1   9      512.40      468.99     16.81 o 
   0   1   9     7192.28     7288.49    165.58 o 
   1   1   9     2720.60     2742.67     62.45 o 
   2   1   9     2523.61     2451.44     71.66 o 
   3   1   9     3958.13     3807.54     89.28 o 
   4   1   9     2269.73     2368.01     52.73 o 
   5   1   9     2712.62     2850.65     77.40 o 
   6   1   9      135.62      140.84     17.99 o 
   7   1   9     3628.83     3321.87     83.05 o 
   8   1   9        2.25       13.36     12.63 o 
   9   1   9     1025.39      992.11     69.84 o 
  -9   2   9       94.39       96.60     19.54 o 
  -8   2   9       67.97       71.83     27.85 o 
  -7   2   9      710.56      662.56     99.82 o 
  -6   2   9       26.41       37.19     18.98 o 
  -5   2   9     1918.53     1897.69     99.44 o 
  -4   2   9      430.90      472.15     43.27 o 
  -3   2   9     3861.39     3959.88    118.05 o 
  -2   2   9     2116.37     2123.78     64.60 o 
  -1   2   9     2841.81     2892.84    138.84 o 
   0   2   9     6001.91     6097.58    137.73 o 
   1   2   9      822.28      774.52     26.92 o 
   2   2   9     7938.72     7878.56    195.73 o 
   3   2   9      222.88      225.14     12.86 o 
   4   2   9     7582.69     7608.44    181.28 o 
   5   2   9        5.20        7.53      9.83 o 
   6   2   9     3559.29     3562.75     83.37 o 
   7   2   9     1676.36     1688.16     47.76 o 
   8   2   9     1928.29     1777.06     40.87 o 
   9   2   9      276.81      266.07     12.97 o 
  10   2   9       55.83       40.99     20.50 o 
  -9   3   9        0.08      -13.68     13.68 o 
  -8   3   9      367.10      390.12     30.54 o 
  -7   3   9      419.26      379.12     75.91 o 
  -6   3   9      966.22      987.56    101.72 o 
  -5   3   9     1762.01     1675.28     88.05 o 
  -4   3   9     2750.72     2748.62    130.56 o 
  -3   3   9     4794.18     4718.07    144.28 o 
  -2   3   9     1363.66     1348.91     71.86 o 
  -1   3   9     7384.46     7013.94    208.46 o 
   0   3   9      475.59      452.29     29.22 o 
   1   3   9     9952.85    10289.09    276.03 o 
   2   3   9      472.20      452.70     19.53 o 
   3   3   9     7131.89     7398.17    189.90 o 
   4   3   9     1834.98     1951.75     54.16 o 
   5   3   9     1329.89     1352.98     36.16 o 
   6   3   9      698.57      719.80     22.92 o 
   7   3   9       13.35       12.56      6.49 o 
   8   3   9     1379.09     1358.77     35.68 o 
   9   3   9        0.77       -4.35      6.78 o 
  10   3   9      232.94      200.54     12.57 o 
  -9   4   9      235.40      271.83     37.95 o 
  -8   4   9      430.92      447.53     31.65 o 
  -7   4   9       95.84      126.77     26.57 o 
  -6   4   9     1309.94     1213.01     72.87 o 
  -5   4   9      425.92      390.17     60.73 o 
  -4   4   9     5874.21     5833.52    188.34 o 
  -3   4   9      107.22      112.66     22.39 o 
  -2   4   9     6678.47     6555.01    202.02 o 
  -1   4   9     2595.83     2482.67     89.10 o 
   0   4   9     3174.52     3219.41    120.31 o 
   1   4   9     5480.58     5461.73    158.66 o 
   2   4   9     1122.45     1179.26     51.17 o 
   3   4   9     1488.32     1532.28     56.07 o 
   4   4   9        0.90        2.39      7.45 o 
   5   4   9     1154.74     1157.61     43.90 o 
   6   4   9       16.33       20.52      9.82 o 
   7   4   9      755.07      803.41     28.36 o 
   8   4   9      877.47      848.11     31.39 o 
   9   4   9       42.22       49.58     13.30 o 
  10   4   9      216.13      203.46     14.35 o 
  -8   5   9       29.87       14.35     15.18 o 
  -7   5   9     1952.58     1931.09    107.79 o 
  -6   5   9      784.36      727.20     54.65 o 
  -5   5   9     2285.83     2107.96    154.85 o 
  -4   5   9      580.70      563.58     31.31 o 
  -3   5   9     1931.81     1953.49    100.79 o 
  -2   5   9     1624.39     1574.15     57.55 o 
  -1   5   9     1857.74     1912.40     65.92 o 
   0   5   9     2902.93     2822.06    102.02 o 
   1   5   9        1.47       17.65     20.87 o 
   2   5   9     1184.26     1233.28     46.85 o 
   3   5   9       95.97       92.48     14.46 o 
   4   5   9      250.70      228.10     16.99 o 
   5   5   9      797.82      824.84     30.69 o 
   6   5   9       34.98       45.26      9.69 o 
   7   5   9      557.97      556.08     26.96 o 
   8   5   9      328.31      334.98     18.76 o 
   9   5   9      284.13      266.69     18.51 o 
  10   5   9      260.93      276.65     19.41 o 
  -8   6   9      418.43      343.86     42.51 o 
  -7   6   9      815.74      804.62     60.73 o 
  -6   6   9      157.98        0.00     12.90 o 
  -5   6   9      758.35      696.83     51.62 o 
  -4   6   9      583.13      545.58     37.07 o 
  -3   6   9     1146.13     1152.64     88.43 o 
  -2   6   9       16.25       13.93     10.69 o 
  -1   6   9     2049.94     2024.30     93.37 o 
   0   6   9      500.75      478.93     29.29 o 
   1   6   9      365.52      306.34     23.87 o 
   2   6   9     1275.59     1342.07     70.97 o 
   3   6   9       28.86       26.53     11.77 o 
   4   6   9      238.73      204.42     21.20 o 
   5   6   9      813.33      798.52     37.56 o 
   6   6   9      151.79      144.90     14.86 o 
   7   6   9      439.79      428.52     22.23 o 
   8   6   9       97.51       96.91     21.59 o 
   9   6   9      578.13      600.95     34.24 o 
  10   6   9       14.22       25.35     12.71 o 
  -7   7   9       14.12       -3.04     13.66 o 
  -6   7   9      686.12      653.57     52.38 o 
  -5   7   9      297.52      280.86     33.40 o 
  -4   7   9      927.44      883.51     39.71 o 
  -3   7   9       61.27       64.02     13.39 o 
  -2   7   9      148.96      143.99     22.61 o 
  -1   7   9      691.31      722.40     38.31 o 
   0   7   9        2.41        3.63     16.70 o 
   1   7   9     1601.18     1623.30     75.54 o 
   2   7   9      315.82      300.08     25.75 o 
   3   7   9      189.32      185.29     21.99 o 
   4   7   9     1586.14     1582.22     65.20 o 
   5   7   9       17.09       29.97     26.19 o 
   6   7   9     2066.71     2183.81     66.03 o 
   7   7   9      102.71       85.83     13.75 o 
   8   7   9     1108.88     1162.53     54.37 o 
   9   7   9      313.94      259.65     71.04 o 
  10   7   9      410.08      429.53     25.71 o 
  -7   8   9      142.10       17.46     17.46 o 
  -6   8   9      193.68       28.09     18.22 o 
  -5   8   9       34.70       12.87     28.09 o 
  -4   8   9      936.84      897.75     41.75 o 
  -3   8   9        8.14        4.95      8.84 o 
  -2   8   9      360.28      363.93     25.75 o 
  -1   8   9      315.25      307.63     25.70 o 
   0   8   9      667.93      675.72     46.20 o 
   1   8   9     2181.08     2082.77     79.17 o 
   2   8   9       19.34       20.87     13.42 o 
   3   8   9     1948.16     1999.37     78.90 o 
   4   8   9      681.64      708.73     42.65 o 
   5   8   9     2145.22     2249.11    100.23 o 
   6   8   9      962.33     1055.18     60.35 o 
   7   8   9      582.90      597.71     31.79 o 
   8   8   9     1371.39     1463.31     67.46 o 
   9   8   9       13.66       14.38     10.22 o 
  10   8   9      768.72      813.63     38.11 o 
  -6   9   9       34.32       -0.76     12.90 o 
  -5   9   9      160.78       84.58     57.69 o 
  -4   9   9      629.94      632.15     34.59 o 
  -3   9   9      139.94      129.40     21.15 o 
  -2   9   9      722.08      727.18     37.30 o 
  -1   9   9      125.29      121.36     21.68 o 
   0   9   9     2350.46     2225.25     97.54 o 
   1   9   9     1284.41     1330.06     70.59 o 
   2   9   9     1711.91     1804.85     85.02 o 
   3   9   9     2982.29     3153.58    144.60 o 
   4   9   9      219.15      256.39     32.98 o 
   5   9   9     2331.33     2533.33     96.61 o 
   6   9   9       18.62       22.83     17.09 o 
   7   9   9      981.04      955.47     73.05 o 
   8   9   9      240.52      215.48     24.50 o 
   9   9   9      572.37      611.70     37.89 o 
  10   9   9       66.65       40.89     22.52 o 
  -5  10   9      477.71      431.87     28.68 o 
  -4  10   9      290.17      278.89     23.84 o 
  -3  10   9      542.00      495.94     37.90 o 
  -2  10   9      752.63      823.95     41.06 o 
  -1  10   9      250.66      272.05     24.15 o 
   0  10   9     1846.52     1808.63     80.15 o 
   1  10   9      109.42      115.24     18.76 o 
   2  10   9     2506.56     2513.12    151.06 o 
   3  10   9      255.32      262.81     27.07 o 
   4  10   9     1812.97     1896.83     79.39 o 
   5  10   9      368.27      378.72     32.73 o 
   6  10   9      574.34      616.33     42.11 o 
   7  10   9      329.99      376.44     48.96 o 
   8  10   9      133.88      171.24     20.97 o 
   9  10   9      422.80      454.88     31.24 o 
  10  10   9      118.14       53.15     31.66 o 
  -4  11   9       42.55       46.67     14.80 o 
  -3  11   9      999.81      967.22     52.86 o 
  -2  11   9       73.30       94.45     20.58 o 
  -1  11   9      906.30      900.52     43.97 o 
   0  11   9       76.11       84.53     20.21 o 
   1  11   9     1092.49     1083.11     80.46 o 
   2  11   9       42.00       55.81     19.89 o 
   3  11   9     1108.35     1128.24     55.93 o 
   4  11   9      843.17      897.71     51.39 o 
   5  11   9       81.20      111.36     25.81 o 
   6  11   9      616.36      657.52     45.78 o 
   7  11   9        9.81       21.36     18.98 o 
   8  11   9      247.57      329.16     42.13 o 
   9  11   9       40.17       13.25     16.98 o 
  -3  12   9      175.58      183.84     25.17 o 
  -2  12   9      463.38      437.90     37.45 o 
  -1  12   9      285.09      338.01     61.49 o 
   0  12   9      361.79      375.77     98.30 o 
   1  12   9      855.64      859.65     45.47 o 
   2  12   9       41.90       27.49     25.81 o 
   3  12   9     1074.08     1144.00     59.16 o 
   4  12   9       15.74       -5.82     12.75 o 
   5  12   9      331.92      379.13     34.79 o 
   6  12   9      185.38      170.75     34.26 o 
   7  12   9      242.59      253.77     39.46 o 
   8  12   9      107.68      116.46     32.58 o 
   9  12   9        0.03       14.70     13.49 o 
  -2  13   9      787.52      756.67     41.53 o 
  -1  13   9       38.65       62.33     16.70 o 
   0  13   9      330.31      343.15     31.50 o 
   1  13   9        3.40       -3.97     12.76 o 
   2  13   9      169.22      143.20     88.81 o 
   3  13   9       11.87       -0.41     18.23 o 
   4  13   9      342.37      387.01     35.99 o 
   5  13   9       50.52       36.63     34.16 o 
   6  13   9      166.41      120.65     24.41 o 
   7  13   9      305.06      377.67     40.41 o 
   8  13   9       54.88       50.32     27.52 o 
  -1  14   9      113.41      115.12     20.50 o 
   0  14   9       53.29       38.13     14.16 o 
   1  14   9       32.21       29.69     13.49 o 
   2  14   9      264.20      160.29    106.27 o 
   3  14   9       20.25       11.07     13.29 o 
   4  14   9      181.45      130.74     96.40 o 
   5  14   9       34.61       23.83     29.60 o 
   6  14   9        9.14       -1.80     29.60 o 
   7  14   9      251.63      246.70     36.07 o 
   2  15   9       51.27       54.44     20.12 o 
   3  15   9        4.06       -1.84     14.57 o 
   4  15   9      132.39       86.80     69.84 o 
   5  15   9        7.51       21.83     23.14 o 
  -5  -9  10     1129.77     1101.49     57.00 o 
  -4  -9  10       67.38       98.60     33.80 o 
  -3  -9  10     1298.88     1214.10     47.33 o 
  -2  -9  10       79.77       57.96      9.29 o 
  -1  -9  10      643.07      711.26     83.50 o 
   0  -9  10      370.10      356.77     67.56 o 
  -7  -8  10       20.56       23.13     21.25 o 
  -6  -8  10      650.07      593.09     36.45 o 
  -5  -8  10      429.94      406.44     42.51 o 
  -4  -8  10      449.62      492.71     21.42 o 
  -3  -8  10      585.76      548.34     24.86 o 
  -2  -8  10       76.17       61.09      8.60 o 
  -1  -8  10      347.37      318.35     29.63 o 
   0  -8  10       46.57       62.24     20.50 o 
   1  -8  10      290.36      330.96     40.23 o 
   2  -8  10      253.54      313.50     44.79 o 
  -7  -7  10      194.21      153.89     28.16 o 
  -6  -7  10      484.12      467.82     31.61 o 
  -5  -7  10       19.89       23.93     10.69 o 
  -4  -7  10      738.84      797.14     24.30 o 
  -3  -7  10       55.86       45.08     11.02 o 
  -2  -7  10      418.69      408.59     35.73 o 
  -1  -7  10      681.40      632.92     29.02 o 
   0  -7  10       34.12       28.82      6.75 o 
   1  -7  10      710.24      796.27     57.69 o 
   2  -7  10       29.61       31.88     20.50 o 
   3  -7  10      698.12      706.70     66.04 o 
  -8  -6  10        5.91       16.05     14.46 o 
  -7  -6  10      358.99      383.54     31.61 o 
  -6  -6  10      198.50      221.08     22.77 o 
  -5  -6  10      451.39      439.78     31.64 o 
  -4  -6  10      612.34      609.52     20.12 o 
  -3  -6  10       56.18       51.63      7.54 o 
  -2  -6  10     1242.07     1234.86     40.29 o 
  -1  -6  10      215.58      208.29     10.70 o 
   0  -6  10      873.06      790.72     42.82 o 
   1  -6  10     1146.34     1039.32     67.42 o 
   2  -6  10      241.75      256.57     34.92 o 
   3  -6  10     2014.46     2049.51    119.18 o 
   4  -6  10       26.12       18.98     36.44 o 
  -9  -5  10      128.06      142.20     43.68 o 
  -8  -5  10      178.65      212.14     31.82 o 
  -7  -5  10      428.67      492.34     89.57 o 
  -6  -5  10        1.58       -6.83     17.15 o 
  -5  -5  10     1064.51     1119.10     46.01 o 
  -4  -5  10      491.36      476.56     25.70 o 
  -3  -5  10      399.80      422.83     16.03 o 
  -2  -5  10     2119.52     2065.14     54.46 o 
  -1  -5  10      144.58      157.71     10.96 o 
   0  -5  10     4206.59     3966.06    230.65 o 
   1  -5  10      183.74      186.89     20.61 o 
   2  -5  10     2990.14     1937.59    271.75 o 
   3  -5  10      866.86      926.07     68.32 o 
   4  -5  10     1426.90     1401.26     95.64 o 
   5  -5  10      503.13      533.63     59.97 o 
  -9  -4  10        5.00       19.19     16.08 o 
  -8  -4  10      453.58      503.09     46.74 o 
  -7  -4  10      228.37      240.97     25.70 o 
  -6  -4  10      147.50      149.51     19.84 o 
  -5  -4  10     2526.42     2522.96    122.21 o 
  -4  -4  10       11.61       16.67     10.79 o 
  -3  -4  10     3543.95     3472.94    188.25 o 
  -2  -4  10      507.54      529.08     19.49 o 
  -1  -4  10     3933.83     3801.35     98.94 o 
   0  -4  10     2035.33     1905.26     51.50 o 
   1  -4  10     2278.88     2113.14     69.39 o 
   2  -4  10     4161.31     3607.07    173.44 o 
   3  -4  10      264.26      250.61     23.23 o 
   4  -4  10     2988.24     2879.86    104.70 o 
   5  -4  10       28.79       32.64     22.01 o 
   6  -4  10      982.99      909.37     80.46 o 
  -9  -3  10       55.24       45.34     19.00 o 
  -8  -3  10      827.32      895.38     53.06 o 
  -7  -3  10       64.62       48.07     15.45 o 
  -6  -3  10     1577.98     1669.95     74.01 o 
  -5  -3  10     1112.16     1111.78     72.49 o 
  -4  -3  10     2476.34     2502.61    145.36 o 
  -3  -3  10     4862.50     4498.91    114.65 o 
  -2  -3  10     1684.66     1643.39     36.18 o 
  -1  -3  10     6329.09     6090.46    132.46 o 
   0  -3  10      130.02      122.62      7.32 o 
   1  -3  10     3065.38     2906.89     73.84 o 
   2  -3  10        1.55        1.70      2.75 o 
   3  -3  10     4117.27     3709.36    117.25 o 
   4  -3  10      208.29      234.49     24.08 o 
   5  -3  10     1524.19     1431.28     74.78 o 
   6  -3  10      210.37      206.21     25.61 o 
   7  -3  10      158.44      149.54     37.19 o 
  -9  -2  10      566.13      604.35     46.94 o 
  -8  -2  10      627.38      669.97     51.72 o 
  -7  -2  10      540.63      538.89     47.06 o 
  -6  -2  10     2196.25     2203.25     90.33 o 
  -5  -2  10      889.14      907.06     65.28 o 
  -4  -2  10     4624.34     4478.24    133.22 o 
  -3  -2  10      142.03      126.83      9.05 o 
  -2  -2  10     4609.15     4695.58    298.70 o 
  -1  -2  10      171.17      166.25     19.36 o 
   0  -2  10     2503.95     2484.89     60.87 o 
   1  -2  10     1060.80     1059.46     28.50 o 
   2  -2  10     1648.90     1537.22     41.79 o 
   3  -2  10     3235.74     2987.52     69.18 o 
   4  -2  10      620.74      571.59     21.29 o 
   5  -2  10      844.01      865.44     53.50 o 
   6  -2  10        4.23       22.44     16.50 o 
   7  -2  10      526.29      494.10     46.88 o 
  -9  -1  10      532.93      542.46     43.09 o 
  -8  -1  10       26.95       14.79     13.92 o 
  -7  -1  10     1569.67     1648.52     71.86 o 
  -6  -1  10      118.11      104.04     18.15 o 
  -5  -1  10     2882.13     2694.83    129.33 o 
  -4  -1  10      298.68      315.84     34.54 o 
  -3  -1  10     3729.84     3662.57    152.57 o 
  -2  -1  10     2174.14     2181.79    111.58 o 
  -1  -1  10     4713.16     4614.24    228.10 o 
   0  -1  10     5244.99     5244.13    142.87 o 
   1  -1  10       88.83      112.97     12.00 o 
   2  -1  10     4040.30     3932.24     76.54 o 
   3  -1  10       30.49       33.31      5.47 o 
   4  -1  10     1350.14     1357.37     26.18 o 
   5  -1  10      351.38      336.97     14.81 o 
   6  -1  10        7.13       11.21      8.55 o 
   7  -1  10      454.62      408.47     81.98 o 
   8  -1  10       28.69       -0.85     10.92 o 
  -9   0  10        8.09       -3.83     12.85 o 
  -8   0  10     1381.67     1363.16     68.17 o 
  -7   0  10      307.91      301.60     30.74 o 
  -6   0  10     1495.41     1521.48    110.07 o 
  -5   0  10     1846.68     1769.12     73.25 o 
  -4   0  10     1434.67     1498.78     38.33 o 
  -3   0  10     4156.66     4076.02    124.11 o 
  -2   0  10       85.47       65.71     12.61 o 
  -1   0  10     1891.52     1871.66     52.33 o 
   0   0  10      500.48      522.59     19.57 o 
   1   0  10      627.38      651.03     19.87 o 
   2   0  10     1845.71     1847.07     44.72 o 
   3   0  10      253.84      233.21     10.65 o 
   4   0  10     1013.67     1045.72     26.40 o 
   5   0  10      663.60      673.01     18.59 o 
   6   0  10      586.58      559.86     23.89 o 
   7   0  10     1027.94      800.11    108.93 o 
   8   0  10      104.12       75.91     25.81 o 
  -9   1  10      376.20      421.03     45.91 o 
  -8   1  10      859.51      826.03     49.70 o 
  -7   1  10      445.63      379.05     30.91 o 
  -6   1  10     1312.94     1287.51     31.62 o 
  -5   1  10       58.54       52.85      9.51 o 
  -4   1  10     2291.38     2482.99     78.18 o 
  -3   1  10     1309.81     1313.34     38.05 o 
  -2   1  10      550.72      539.44     35.29 o 
  -1   1  10     1622.27     1723.90     49.93 o 
   0   1  10     1095.49     1118.26     33.94 o 
   1   1  10      905.28      947.58     30.69 o 
   2   1  10     1728.23     1779.96     59.24 o 
   3   1  10      682.24      645.59     39.63 o 
   4   1  10     1498.50     1473.17     37.82 o 
   5   1  10        9.71        8.70      5.47 o 
   6   1  10     1854.37     1781.72     63.73 o 
   7   1  10       39.73       40.25      8.41 o 
   8   1  10      966.02      774.05     66.80 o 
   9   1  10      161.89      154.85     32.64 o 
  -9   2  10      634.47      672.40     47.63 o 
  -8   2  10       11.98        0.82     10.37 o 
  -7   2  10      313.10      316.54     41.75 o 
  -6   2  10      158.94       85.86     90.33 o 
  -5   2  10       36.49       13.01     14.80 o 
  -4   2  10     1817.98     1060.16    548.05 o 
  -3   2  10       23.30       28.30      9.49 o 
  -2   2  10      683.24      724.68     27.06 o 
  -1   2  10     1871.59     1967.69     56.04 o 
   0   2  10      177.45      176.56     20.95 o 
   1   2  10     4105.21     4193.34     97.20 o 
   2   2  10       35.18       35.41      8.15 o 
   3   2  10     3569.27     3487.23    118.79 o 
   4   2  10      325.89      347.96     16.78 o 
   5   2  10     2411.70     2492.86     56.06 o 
   6   2  10      708.95      746.13     24.60 o 
   7   2  10      899.28      887.19     34.85 o 
   8   2  10     1378.17     1259.10     59.09 o 
   9   2  10      275.87      252.99     33.78 o 
  -9   3  10      367.34      400.83     35.13 o 
  -8   3  10       69.09       70.99     17.39 o 
  -7   3  10      156.16      163.96     31.88 o 
  -6   3  10      352.85      415.97     43.27 o 
  -5   3  10      226.80      229.24     32.64 o 
  -4   3  10     1106.31     1096.87    107.03 o 
  -3   3  10      406.23      419.94     27.54 o 
  -2   3  10     1390.17     1529.95     55.86 o 
  -1   3  10      238.96      283.68     21.34 o 
   0   3  10     6390.34     6815.75    299.86 o 
   1   3  10     1806.52     1936.29     55.89 o 
   2   3  10     3748.18     3733.22     96.26 o 
   3   3  10     3459.35     3549.22     90.58 o 
   4   3  10     1676.88     1659.83     45.28 o 
   5   3  10     2854.01     2939.24     70.36 o 
   6   3  10      985.55      991.22     33.17 o 
   7   3  10     1164.21     1122.26     31.18 o 
   8   3  10        7.95       14.81      9.75 o 
   9   3  10      954.54      855.95     29.34 o 
  -8   4  10      130.66      134.83     21.25 o 
  -7   4  10      549.37      523.76     81.98 o 
  -6   4  10        1.50       22.01     30.36 o 
  -5   4  10     1870.83     1862.02    103.23 o 
  -4   4  10       62.65       44.03     19.74 o 
  -3   4  10     2258.64     2224.86     79.84 o 
  -2   4  10     1210.56     1217.04     58.49 o 
  -1   4  10     2207.95     2175.43     85.17 o 
   0   4  10     6175.90     6062.05    190.11 o 
   1   4  10     1328.24     1381.78     61.71 o 
   2   4  10     5819.34     5779.02    193.73 o 
   3   4  10      297.00      299.81     19.03 o 
   4   4  10     3497.92     3522.59     89.52 o 
   5   4  10      226.03      260.00     19.25 o 
   6   4  10     2465.42     2501.42     63.70 o 
   7   4  10      307.34      314.62     30.14 o 
   8   4  10      297.04      310.61     20.69 o 
   9   4  10      244.47      253.10     18.48 o 
  10   4  10      178.68      153.81     14.92 o 
  -8   5  10      423.22      368.15     47.06 o 
  -7   5  10      309.40      281.62     38.71 o 
  -6   5  10      611.16      622.44     53.89 o 
  -5   5  10      823.50      749.97     58.45 o 
  -4   5  10      951.21      965.67     44.76 o 
  -3   5  10     2840.12     2752.53    118.80 o 
  -2   5  10      377.83      384.71     27.99 o 
  -1   5  10     6426.68     6221.63    202.81 o 
   0   5  10       60.37       87.04     16.54 o 
   1   5  10     5185.15     5199.53    221.27 o 
   2   5  10      631.27      597.26     33.07 o 
   3   5  10     4855.15     4975.54    248.92 o 
   4   5  10      413.85      469.44     24.26 o 
   5   5  10      381.87      398.36     21.24 o 
   6   5  10      421.29      480.62     23.94 o 
   7   5  10      497.30      520.70     23.74 o 
   8   5  10      274.68      277.31     17.22 o 
   9   5  10        1.54        5.52      8.34 o 
  10   5  10      143.76      165.72     38.05 o 
  -7   6  10      136.94       -3.04     15.94 o 
  -6   6  10     1255.99     1260.07     83.50 o 
  -5   6  10       23.13       42.51     34.16 o 
  -4   6  10     2302.65     2293.67     91.09 o 
  -3   6  10      238.99      224.95     29.60 o 
  -2   6  10     1777.67     1732.01     78.56 o 
  -1   6  10      671.25      620.00     36.93 o 
   0   6  10     2144.50     2225.87    120.31 o 
   1   6  10     2383.51     2415.87    165.48 o 
   2   6  10      200.84      237.31     28.15 o 
   3   6  10     1543.56     1567.37     61.44 o 
   4   6  10      270.45      276.67     23.47 o 
   5   6  10      738.57      807.83     36.85 o 
   6   6  10       77.50       75.78     22.69 o 
   7   6  10     1225.99     1272.77     43.10 o 
   8   6  10      250.30      239.63     20.58 o 
   9   6  10       50.38       56.41     11.06 o 
  10   6  10       83.39      107.28     22.48 o 
  -7   7  10      835.58      756.04     65.28 o 
  -6   7  10      617.83      542.74     52.38 o 
  -5   7  10      314.94      315.78     38.71 o 
  -4   7  10      758.83      736.79     60.73 o 
  -3   7  10      470.12      439.63     29.46 o 
  -2   7  10      915.26      903.10     42.90 o 
  -1   7  10      848.40      841.12     50.10 o 
   0   7  10     2175.42     2162.22     81.25 o 
   1   7  10       14.67        5.42     11.23 o 
   2   7  10     2197.93     2210.22     96.02 o 
   3   7  10      247.10      296.51     26.82 o 
   4   7  10     1347.40     1358.46     71.73 o 
   5   7  10      236.13      285.60     21.32 o 
   6   7  10       14.03        8.42     10.16 o 
   7   7  10      190.04      184.88     17.95 o 
   8   7  10       15.04       26.01     10.57 o 
   9   7  10      138.10      149.62     22.71 o 
  10   7  10      149.58      153.63     17.10 o 
  -6   8  10      277.51      258.85     36.44 o 
  -5   8  10      524.64      571.60     64.52 o 
  -4   8  10       31.41       38.92     13.68 o 
  -3   8  10      696.09      703.80     38.10 o 
  -2   8  10       62.89       64.52     15.18 o 
  -1   8  10     1011.54      985.33     55.39 o 
   0   8  10        8.17       12.36     11.46 o 
   1   8  10      347.52      311.04     27.36 o 
   2   8  10     1217.54     1177.96     74.01 o 
   3   8  10        4.84       13.33     12.07 o 
   4   8  10     1078.37     1122.91     53.13 o 
   5   8  10      195.24      179.14     23.06 o 
   6   8  10      157.63      159.00     24.94 o 
   7   8  10      545.27      622.54     32.55 o 
   8   8  10       79.68      112.45     19.06 o 
   9   8  10      451.94      475.23     30.07 o 
  10   8  10        4.10      -12.93     12.93 o 
  -6   9  10      519.14      444.82     48.58 o 
  -5   9  10       85.06       56.70     54.65 o 
  -4   9  10      344.43      366.36     34.36 o 
  -3   9  10      291.85      293.49     26.57 o 
  -2   9  10       19.02       21.29     20.66 o 
  -1   9  10      333.50      346.29     27.64 o 
   0   9  10       15.81       17.09     17.46 o 
   1   9  10      205.30      238.00     23.88 o 
   2   9  10      929.07      874.42     59.59 o 
   3   9  10      650.60      663.11     41.04 o 
   4   9  10     1404.26     1481.19     66.25 o 
   5   9  10        3.95        6.07     24.29 o 
   6   9  10      649.77      621.72     49.98 o 
   7   9  10      264.96      294.86     24.89 o 
   8   9  10      438.49      489.98     35.51 o 
   9   9  10      251.44      252.06     23.95 o 
  10   9  10      167.85      144.82     55.50 o 
  -5  10  10       20.29       18.78     13.28 o 
  -4  10  10      325.87      333.25     65.28 o 
  -3  10  10       33.91       19.54     12.61 o 
  -2  10  10       16.08       19.97     14.94 o 
  -1  10  10      530.75      483.91     33.27 o 
   0  10  10       14.43       17.84     21.63 o 
   1  10  10      586.62      572.70     35.95 o 
   2  10  10       68.78       49.12     19.42 o 
   3  10  10      582.79      633.18     50.12 o 
   4  10  10      286.39      288.42     36.09 o 
   5  10  10      454.04      513.32     38.91 o 
   6  10  10      631.30      688.22     45.87 o 
   7  10  10      166.68      219.29     27.90 o 
   8  10  10      426.63      435.06     35.01 o 
   9  10  10       11.75        6.15     15.58 o 
  -4  11  10      175.89      166.57     25.77 o 
  -3  11  10        9.85       24.55     13.14 o 
  -2  11  10      116.37      141.73     25.43 o 
  -1  11  10      440.52      455.74     32.73 o 
   0  11  10      287.35      274.38    127.52 o 
   1  11  10      380.63      401.26     31.93 o 
   2  11  10      407.50      431.61     33.80 o 
   3  11  10      502.10      514.62     38.60 o 
   4  11  10      150.08      190.82     26.53 o 
   5  11  10      903.85     1024.58     58.93 o 
   6  11  10       20.82       25.73     19.82 o 
   7  11  10      634.35      699.66     49.88 o 
   8  11  10        4.84        8.95     19.29 o 
   9  11  10      304.11      334.70     30.91 o 
  -3  12  10      191.23      232.11     36.44 o 
  -2  12  10      168.85      181.80     27.92 o 
  -1  12  10      111.28      108.24     19.00 o 
   0  12  10      508.61      468.77     34.00 o 
   1  12  10       33.14       28.37     28.09 o 
   2  12  10      404.78      447.45     50.10 o 
   3  12  10        4.75        3.34     15.16 o 
   4  12  10     1346.86     1411.96     72.62 o 
   5  12  10       44.92       29.76     29.60 o 
   6  12  10      633.66      668.40     50.67 o 
   7  12  10      332.42      434.35     42.01 o 
   8  12  10      156.63      184.39     31.01 o 
  -2  13  10        0.19        9.55     15.04 o 
  -1  13  10      476.05      564.61     53.51 o 
   0  13  10       30.61       34.67     14.69 o 
   1  13  10      523.90      587.95     72.87 o 
   2  13  10      168.71      123.20     87.67 o 
   3  13  10      694.08      743.65     50.91 o 
   4  13  10      422.90      438.63     63.00 o 
   5  13  10      446.29      335.24    197.36 o 
   6  13  10       93.50      118.12     32.86 o 
   7  13  10        2.41       -8.13     16.31 o 
   8  13  10      176.53      178.12     32.75 o 
   0  14  10      191.26      226.19     45.92 o 
   1  14  10      430.16      431.34     35.45 o 
   2  14  10        0.87       -5.88     12.40 o 
   3  14  10      123.43       54.30     63.00 o 
   4  14  10       11.45       18.15     21.58 o 
   5  14  10      281.19      265.70    178.76 o 
   6  14  10        3.53       15.91     17.83 o 
  -5  -8  11      447.61      409.22     31.88 o 
  -4  -8  11      902.00      860.14     36.77 o 
  -3  -8  11      194.86      166.42     15.73 o 
  -2  -8  11     1103.20      966.89     58.19 o 
  -1  -8  11      113.08      113.86     24.29 o 
   0  -8  11     1035.91     1070.30    109.31 o 
  -6  -7  11      124.86       89.15     71.73 o 
  -5  -7  11     1506.25     1442.54    118.04 o 
  -4  -7  11       96.88       76.69     11.10 o 
  -3  -7  11     1270.78     1250.50     82.95 o 
  -2  -7  11      172.78      152.38     12.71 o 
  -1  -7  11      883.46      796.73     42.65 o 
   0  -7  11      366.49      411.42     39.47 o 
   1  -7  11      164.49      166.24     31.12 o 
   2  -7  11      706.40      699.87     63.76 o 
  -7  -6  11       29.45       16.55     17.68 o 
  -6  -6  11     1323.85     1310.77    110.07 o 
  -5  -6  11      309.24      280.76     28.47 o 
  -4  -6  11      716.40      787.29     35.12 o 
  -3  -6  11     1065.81     1050.81     36.80 o 
  -2  -6  11      216.63      228.50     16.31 o 
  -1  -6  11      917.45      818.75     72.35 o 
   0  -6  11        7.19        8.53      7.65 o 
   1  -6  11      607.68      626.24     50.86 o 
   2  -6  11      321.58      357.53     42.51 o 
   3  -6  11      170.66      156.37     34.16 o 
  -8  -5  11      226.57      221.81     35.30 o 
  -7  -5  11      315.05      314.85     30.15 o 
  -6  -5  11      626.50      577.39     45.06 o 
  -5  -5  11      100.50       61.89     63.38 o 
  -4  -5  11     1408.99     1353.64    139.29 o 
  -3  -5  11      158.81      159.41     14.91 o 
  -2  -5  11      732.16      747.14     34.30 o 
  -1  -5  11      731.98      705.16     42.94 o 
   0  -5  11       22.64       23.77      5.14 o 
   1  -5  11      454.34      405.61     36.79 o 
   2  -5  11       53.88       52.38     21.25 o 
   3  -5  11      790.35      769.70     63.76 o 
   4  -5  11      571.67      513.90     88.81 o 
   5  -5  11      483.22      493.40     61.49 o 
  -8  -4  11        2.44      -17.56     19.07 o 
  -7  -4  11      438.44      484.16     43.04 o 
  -6  -4  11       14.75        3.62     28.47 o 
  -5  -4  11      367.25      357.48     41.37 o 
  -4  -4  11      849.66      834.71     44.03 o 
  -3  -4  11       11.08       14.52      8.39 o 
  -2  -4  11     1484.37     1419.48    103.23 o 
  -1  -4  11      373.08      362.08     13.77 o 
   0  -4  11      563.58      554.47     16.01 o 
   1  -4  11     1098.07     1029.63     59.62 o 
   2  -4  11       39.96       44.83      4.46 o 
   3  -4  11     1808.62     1745.69     70.09 o 
   4  -4  11        8.77       19.30     13.28 o 
   5  -4  11     1436.37     1384.56    101.72 o 
  -8  -3  11       70.60       90.16     21.69 o 
  -7  -3  11      256.48      256.28     27.23 o 
  -6  -3  11        4.59        8.79     10.92 o 
  -5  -3  11      304.63      314.89     51.24 o 
  -4  -3  11      497.41      505.14     28.21 o 
  -3  -3  11      615.59      607.35     19.56 o 
  -2  -3  11     1505.60     1490.89     62.10 o 
  -1  -3  11       23.16       19.18      6.28 o 
   0  -3  11     2503.19     2430.84     68.92 o 
   1  -3  11      288.88      292.90     12.41 o 
   2  -3  11     2354.82     2149.19     79.80 o 
   3  -3  11      985.52      825.19     44.13 o 
   4  -3  11     1580.76     1469.79     64.78 o 
   5  -3  11     1120.09     1091.62     55.86 o 
   6  -3  11      660.68      582.41     51.13 o 
  -9  -2  11       13.08       19.52     16.85 o 
  -8  -2  11      182.41      148.20     25.07 o 
  -7  -2  11      271.90      329.58     37.35 o 
  -6  -2  11        4.52        0.59     10.63 o 
  -5  -2  11     1078.23     1111.98     75.32 o 
  -4  -2  11        4.32        9.24      6.77 o 
  -3  -2  11     2981.35     2986.55    227.34 o 
  -2  -2  11        3.96       19.06     10.25 o 
  -1  -2  11     2894.02     2966.58     91.76 o 
   0  -2  11     2647.72     2648.19     80.08 o 
   1  -2  11     1703.28     1688.50     45.83 o 
   2  -2  11     2502.45     2489.68     61.93 o 
   3  -2  11      594.23      575.39     22.96 o 
   4  -2  11     2647.31     2380.02    154.69 o 
   5  -2  11      204.73      224.36     25.83 o 
   6  -2  11     1920.41     1909.27     87.09 o 
   7  -2  11       51.05       60.77     25.41 o 
  -9  -1  11       96.88      110.59     24.53 o 
  -8  -1  11      625.51      593.67     44.31 o 
  -7  -1  11       41.24       55.00     17.29 o 
  -6  -1  11      809.78      923.72     48.41 o 
  -5  -1  11      367.50      426.24     29.50 o 
  -4  -1  11     2421.51     2272.45    214.06 o 
  -3  -1  11     1696.25     1706.22    118.04 o 
  -2  -1  11     3232.12     3226.78     88.00 o 
  -1  -1  11     3909.62     3743.93    132.46 o 
   0  -1  11       83.84      106.63     14.63 o 
   1  -1  11     5955.22     5857.47    186.54 o 
   2  -1  11      279.81      246.19     17.60 o 
   3  -1  11     4238.06     4043.54     87.61 o 
   4  -1  11      163.33      164.55     11.66 o 
   5  -1  11     2034.10     1701.16     68.04 o 
   6  -1  11      454.32      370.26    228.48 o 
   7  -1  11      480.81      504.79     53.14 o 
  -9   0  11      634.75      713.89     52.31 o 
  -8   0  11      257.85      337.58     60.35 o 
  -7   0  11      759.39      730.32     46.36 o 
  -6   0  11     1693.92     1659.16     98.68 o 
  -5   0  11      866.04      807.57    106.27 o 
  -4   0  11     2893.13     2917.47    150.30 o 
  -3   0  11      187.23      194.79     20.50 o 
  -2   0  11     6921.54     7014.12    224.15 o 
  -1   0  11      660.89      685.74     32.29 o 
   0   0  11     6906.23     7025.40    179.10 o 
   1   0  11     2561.69     2559.00     71.20 o 
   2   0  11     2022.51     2032.36     46.09 o 
   3   0  11     2391.08     2336.73     85.81 o 
   4   0  11      107.13      120.94      9.37 o 
   5   0  11      720.57      689.94     21.66 o 
   6   0  11       14.92       11.15      3.52 o 
   7   0  11      426.66      442.54     49.34 o 
   8   0  11      264.90      233.80     40.23 o 
  -8   1  11      171.86      158.31     25.61 o 
  -7   1  11     2014.22     2091.51    170.79 o 
  -6   1  11       35.88       23.97      4.17 o 
  -5   1  11     3056.44     3045.35     88.39 o 
  -4   1  11      222.90      251.61     13.28 o 
  -3   1  11     2408.12     2411.58     66.82 o 
  -2   1  11     2842.48     2932.93     83.30 o 
  -1   1  11     5965.29     6007.53    157.21 o 
   0   1  11     2532.21     2554.62     62.45 o 
   1   1  11        7.69       21.93      7.36 o 
   2   1  11     3154.09     3087.16     70.66 o 
   3   1  11      379.07      392.41     18.42 o 
   4   1  11      634.33      656.68     22.48 o 
   5   1  11      280.76      300.16     12.84 o 
   6   1  11        4.18       -4.38      6.29 o 
   7   1  11      452.99      389.61     41.46 o 
   8   1  11        0.53       -0.76     25.81 o 
  -8   2  11     1198.31     1181.70     65.70 o 
  -7   2  11      361.55      369.67     50.10 o 
  -6   2  11     1278.51     1293.50     37.38 o 
  -5   2  11     2232.77     2263.64    147.64 o 
  -4   2  11      368.14      444.24     19.62 o 
  -3   2  11     2082.07     2272.61    117.66 o 
  -2   2  11        8.23        3.55      6.96 o 
  -1   2  11     1329.20     1393.18     42.89 o 
   0   2  11       48.81       57.99      9.76 o 
   1   2  11      372.67      357.82     17.84 o 
   2   2  11     1405.68     1341.27     47.77 o 
   3   2  11      144.63      135.43     11.70 o 
   4   2  11     1238.45     1270.24     33.88 o 
   5   2  11      183.91      190.46     18.46 o 
   6   2  11      471.08      459.52     19.64 o 
   7   2  11      466.81      431.09     31.12 o 
   8   2  11      170.70      145.78     13.59 o 
   9   2  11      460.98      471.39     53.89 o 
  -8   3  11      465.54      433.28     37.16 o 
  -7   3  11      141.56      133.60     32.64 o 
  -6   3  11      680.83      690.76     61.49 o 
  -5   3  11       88.80       62.24     40.23 o 
  -4   3  11     1792.42     1796.74    103.23 o 
  -3   3  11      663.42      695.96     36.69 o 
  -2   3  11      537.95      574.77     24.12 o 
  -1   3  11      818.30      893.10     31.64 o 
   0   3  11       11.78       11.31      7.82 o 
   1   3  11     1841.45     1857.29     80.47 o 
   2   3  11      126.35      134.88     13.51 o 
   3   3  11     1066.81     1070.44     33.63 o 
   4   3  11     1937.48     1905.49     53.62 o 
   5   3  11       78.70       74.56     11.93 o 
   6   3  11     2058.67     2092.10     56.34 o 
   7   3  11        0.01        4.94      6.53 o 
   8   3  11     1147.91     1044.50     83.73 o 
   9   3  11       99.92       73.15     14.96 o 
  -8   4  11       20.19      -10.98     13.08 o 
  -7   4  11      211.65      154.85     34.16 o 
  -6   4  11      251.37      273.27     40.23 o 
  -5   4  11      140.43      154.09     31.88 o 
  -4   4  11     1307.08     1190.23    122.97 o 
  -3   4  11       15.94       16.65     14.88 o 
  -2   4  11      698.94      686.65     45.47 o 
  -1   4  11      232.61      242.86     28.76 o 
   0   4  11      550.30      635.00     34.69 o 
   1   4  11     2494.89     2704.15    106.56 o 
   2   4  11      368.45      360.73     28.49 o 
   3   4  11     3345.56     3490.92     94.13 o 
   4   4  11      357.25      407.17     26.99 o 
   5   4  11     2760.97     2853.78     75.35 o 
   6   4  11      784.24      765.62     32.60 o 
   7   4  11      592.01      570.86     25.49 o 
   8   4  11      973.44      915.24     50.15 o 
   9   4  11      248.40      228.72     15.09 o 
  -7   5  11      280.10      244.42     65.28 o 
  -6   5  11       37.23       54.65     23.53 o 
  -5   5  11      478.84      504.79     50.86 o 
  -4   5  11      388.95      386.64     29.70 o 
  -3   5  11      116.65       95.17     17.69 o 
  -2   5  11     1510.54     1582.09     73.67 o 
  -1   5  11       62.90       69.32     15.45 o 
   0   5  11     2266.39     2324.48     83.90 o 
   1   5  11      670.83      704.25     71.35 o 
   2   5  11     2320.26     2360.64    122.36 o 
   3   5  11     2110.24     2184.72     87.82 o 
   4   5  11     1328.48     1376.65     45.27 o 
   5   5  11     3105.86     3192.75     86.99 o 
   6   5  11      455.28      468.84     23.87 o 
   7   5  11     1850.98     1865.24     54.71 o 
   8   5  11       61.66       60.26     14.78 o 
   9   5  11     1005.25      868.91     65.36 o 
  -7   6  11      168.04       -4.55     17.46 o 
  -6   6  11       14.66       46.30     38.71 o 
  -5   6  11      879.86      819.80     65.28 o 
  -4   6  11       82.76       92.47     18.47 o 
  -3   6  11     1571.56     1571.11     76.09 o 
  -2   6  11      937.64      860.05     52.05 o 
  -1   6  11     2069.02     2113.78     94.13 o 
   0   6  11     2500.97     2341.63    140.05 o 
   1   6  11      585.66      539.71     34.15 o 
   2   6  11     3013.20     3004.79    130.94 o 
   3   6  11      189.75      192.41     30.36 o 
   4   6  11     3812.08     4023.65    112.12 o 
   5   6  11      244.66      271.98     23.67 o 
   6   6  11     1469.43     1597.32     52.61 o 
   7   6  11      378.37      388.21     26.32 o 
   8   6  11       85.72       73.24     11.80 o 
   9   6  11      475.14      415.95     22.42 o 
  -7   7  11       30.54       11.39     18.98 o 
  -6   7  11      201.18        6.83     17.46 o 
  -5   7  11      260.09      217.10     59.97 o 
  -4   7  11      663.75      650.25     48.38 o 
  -3   7  11     2016.46     1961.77    101.34 o 
  -2   7  11      151.87      116.26     19.00 o 
  -1   7  11     3392.74     3207.30    199.64 o 
   0   7  11        0.67       30.60     13.92 o 
   1   7  11     1939.19     1876.81    129.04 o 
   2   7  11      394.06      373.65     37.57 o 
   3   7  11     1510.85     1557.39     64.14 o 
   4   7  11      978.07     1035.53     49.88 o 
   5   7  11      846.89      897.06     38.84 o 
   6   7  11      746.34      770.65     41.02 o 
   7   7  11      532.04      561.65     34.20 o 
   8   7  11      568.16      585.57     29.39 o 
   9   7  11       65.36       33.96     12.30 o 
  -6   8  11      857.17      759.08     67.56 o 
  -5   8  11       14.52       -3.04     15.18 o 
  -4   8  11     1556.06     1525.59    127.52 o 
  -3   8  11       30.91       36.99     14.75 o 
  -2   8  11     1247.88     1217.96     56.61 o 
  -1   8  11      262.79      308.26     39.85 o 
   0   8  11     1930.28     1941.82    128.66 o 
   1   8  11      652.49      632.94     46.54 o 
   2   8  11      254.21      249.95     31.50 o 
   3   8  11     1211.23     1270.30     58.24 o 
   4   8  11      263.26      261.80     27.10 o 
   5   8  11     1203.23     1280.44     60.05 o 
   6   8  11       45.24       66.41     21.20 o 
   7   8  11      308.14      337.36     40.00 o 
   8   8  11      397.60      438.91     31.81 o 
   9   8  11        0.91       -1.70      8.57 o 
  -5   9  11      425.81      457.97     35.13 o 
  -4   9  11      327.26      281.85     44.41 o 
  -3   9  11      893.16      849.94     63.38 o 
  -2   9  11      899.23      921.23     58.04 o 
  -1   9  11      323.75      343.50     30.59 o 
   0   9  11     1863.09     1792.08     94.13 o 
   1   9  11       75.94       84.23     17.98 o 
   2   9  11     1210.35     1197.19     57.12 o 
   3   9  11      309.24      306.24     35.83 o 
   4   9  11      518.88      534.77     39.18 o 
   5   9  11      222.06      274.09     28.92 o 
   6   9  11        7.37        0.01      9.30 o 
   7   9  11       99.13      126.36     24.15 o 
   8   9  11       81.57       84.17     22.11 o 
   9   9  11       78.16       70.26     18.20 o 
  -5  10  11      503.92      471.73     36.82 o 
  -4  10  11       19.91       39.47     15.57 o 
  -3  10  11     1236.96     1170.98     59.29 o 
  -2  10  11        1.14        6.83     11.81 o 
  -1  10  11      273.97      235.95     46.68 o 
   0  10  11      120.62      143.51     26.17 o 
   1  10  11       62.41       58.53     17.18 o 
   2  10  11      187.90      182.01     24.67 o 
   3  10  11        3.88      -10.63     13.42 o 
   4  10  11       80.29       86.62     24.90 o 
   5  10  11      158.33      173.24     25.99 o 
   6  10  11       10.52        6.27     13.14 o 
   7  10  11      348.52      357.85     33.10 o 
   8  10  11        9.35       10.22     13.12 o 
   9  10  11      242.71      210.67     24.31 o 
  -4  11  11       70.67      114.54     23.91 o 
  -3  11  11      364.47      346.73     37.79 o 
  -2  11  11      176.61      182.98     24.42 o 
  -1  11  11       85.40       92.07     30.74 o 
   0  11  11       34.39       37.23     15.29 o 
   1  11  11       72.73       42.96     39.47 o 
   2  11  11      203.56      125.30     88.81 o 
   3  11  11      100.00       62.95     53.14 o 
   4  11  11      159.10      164.30     31.64 o 
   5  11  11        0.15       -0.26     15.72 o 
   6  11  11      425.18      447.93     49.31 o 
   7  11  11       26.74       16.27     18.84 o 
   8  11  11      312.64      377.08     32.30 o 
  -3  12  11       44.21       45.62     20.41 o 
  -2  12  11      265.39      278.60     29.52 o 
  -1  12  11       72.91       39.91     29.22 o 
   0  12  11       12.21       42.42     19.14 o 
   1  12  11      353.91      323.29     31.91 o 
   2  12  11        1.16       -1.18     11.53 o 
   3  12  11      406.92      301.35    181.80 o 
   4  12  11       29.30        2.83     12.85 o 
   5  12  11      311.69      359.02     37.82 o 
   6  12  11      297.93      290.91     36.16 o 
   7  12  11      145.88      165.67     30.00 o 
   8  12  11      335.80      319.94     82.93 o 
  -1  13  11        1.61        4.13     12.07 o 
   0  13  11      242.59      247.34     35.04 o 
   1  13  11      272.13      215.69    133.98 o 
   2  13  11      182.30      127.64     83.50 o 
   3  13  11      466.53      276.54    169.27 o 
   4  13  11       27.38        9.82     18.50 o 
   5  13  11      489.06      503.93     46.78 o 
   6  13  11       19.51        3.17     15.91 o 
   7  13  11      418.18      528.97     50.15 o 
   1  14  11       15.14       33.47     17.15 o 
   2  14  11      377.15      442.31    149.92 o 
   3  14  11       14.56       11.49     15.12 o 
   4  14  11      357.48      446.71     45.24 o 
   5  14  11       76.90       36.24     34.92 o 
  -5  -7  12       47.60       20.43     29.98 o 
  -4  -7  12      614.01      605.70     61.49 o 
  -3  -7  12      454.03      439.39     39.16 o 
  -2  -7  12      946.49      860.57     55.87 o 
  -1  -7  12      741.87      796.27     55.41 o 
   0  -7  12      491.89      421.29     72.11 o 
  -6  -6  12      300.39      316.78     29.50 o 
  -5  -6  12      731.82      699.88     50.10 o 
  -4  -6  12     1010.56     1010.81     72.49 o 
  -3  -6  12       59.73       60.58     13.03 o 
  -2  -6  12     1914.09     1830.30    117.69 o 
  -1  -6  12       73.73       77.04      8.86 o 
   0  -6  12     1878.83     1914.39    105.51 o 
   1  -6  12       53.89       72.11     24.29 o 
   2  -6  12      922.22      935.94     73.63 o 
  -7  -5  12      767.02      813.04     51.99 o 
  -6  -5  12      270.68      216.74    136.63 o 
  -5  -5  12     1482.44     1422.32     60.84 o 
  -4  -5  12       73.21       54.08     12.95 o 
  -3  -5  12     1971.72     1937.55    133.98 o 
  -2  -5  12      752.34      683.39     54.27 o 
  -1  -5  12     1275.73     1204.56     53.29 o 
   0  -5  12      556.21      513.06     56.91 o 
   1  -5  12      405.93      346.14     38.71 o 
   2  -5  12      723.34      774.26     62.24 o 
   3  -5  12        0.05      -17.46     20.50 o 
  -7  -4  12       33.89       32.60     17.08 o 
  -6  -4  12     1139.62     1170.97     71.21 o 
  -5  -4  12      199.83      144.75    101.34 o 
  -4  -4  12      938.94      978.41     47.82 o 
  -3  -4  12     1446.85     1390.30     91.09 o 
  -2  -4  12      304.06      360.64     43.27 o 
  -1  -4  12     1393.46     1277.37     43.26 o 
   0  -4  12        2.05       12.55      4.78 o 
   1  -4  12      334.58      312.12     25.20 o 
   2  -4  12       92.17      115.45     20.75 o 
   3  -4  12      107.04       89.38     18.37 o 
   4  -4  12      527.77      537.22     45.34 o 
  -8  -3  12      394.45      372.46     38.47 o 
  -7  -3  12      145.50      169.04     29.66 o 
  -6  -3  12      432.15      492.90     41.51 o 
  -5  -3  12       66.52       72.46     16.21 o 
  -4  -3  12      797.00      712.37     52.00 o 
  -3  -3  12       41.91       39.90      7.70 o 
  -2  -3  12      762.69      736.63     26.10 o 
  -1  -3  12      526.73      513.94     22.02 o 
   0  -3  12       13.72       17.50      8.76 o 
   1  -3  12      346.68      333.18     11.57 o 
   2  -3  12      178.33      166.95      9.15 o 
   3  -3  12      556.90      582.94     37.16 o 
   4  -3  12      427.57      423.32     34.78 o 
   5  -3  12      477.75      473.80     40.31 o 
  -8  -2  12        5.37        2.93     13.29 o 
  -7  -2  12      342.67      425.04     94.13 o 
  -6  -2  12       20.70       30.22     14.37 o 
  -5  -2  12       40.90       56.54     19.09 o 
  -4  -2  12      312.21      318.96     28.30 o 
  -3  -2  12       38.10       27.52      8.05 o 
  -2  -2  12     1145.59     1100.62     45.54 o 
  -1  -2  12      127.30      114.72     17.84 o 
   0  -2  12     1045.52     1090.80     58.07 o 
   1  -2  12     1665.10     1631.35     50.25 o 
   2  -2  12      298.52      274.65     16.78 o 
   3  -2  12     1391.13     1268.29     60.80 o 
   4  -2  12       50.90       28.84     14.58 o 
   5  -2  12     1301.80     1250.82     64.62 o 
   6  -2  12        2.51      -14.69     15.66 o 
  -8  -1  12      101.51       94.34     31.12 o 
  -7  -1  12      316.75      326.34     32.41 o 
  -6  -1  12        0.00       10.21     12.21 o 
  -5  -1  12      173.56      158.79     20.54 o 
  -4  -1  12      383.28      389.08     28.47 o 
  -3  -1  12      600.28      614.85     38.71 o 
  -2  -1  12      333.59      347.23     19.84 o 
  -1  -1  12      923.43      856.87     39.47 o 
   0  -1  12     2378.63     2420.65     72.55 o 
   1  -1  12       13.55       14.75      8.54 o 
   2  -1  12     4440.99     4347.08    126.16 o 
   3  -1  12      816.23      741.18     40.61 o 
   4  -1  12     1749.88     1537.17    122.21 o 
   5  -1  12     1152.44     1108.25     78.94 o 
   6  -1  12      934.68      882.05     74.39 o 
   7  -1  12     1133.06     1100.66     88.05 o 
  -8   0  12      311.73      337.14     47.44 o 
  -7   0  12      179.62      189.35     26.78 o 
  -6   0  12      196.55      230.56     28.47 o 
  -5   0  12     1020.18      953.57    113.10 o 
  -4   0  12        1.08       -3.13      5.20 o 
  -3   0  12     2120.01     2211.04     61.95 o 
  -2   0  12      117.39      124.31     26.95 o 
  -1   0  12     5611.58     5736.78    256.57 o 
   0   0  12     2424.14     2485.84     76.01 o 
   1   0  12     2914.28     2954.10     69.84 o 
   2   0  12     3565.45     3521.92     93.59 o 
   3   0  12      752.58      777.98     27.18 o 
   4   0  12     2954.58     2831.04     99.19 o 
   5   0  12      109.51       94.87      7.88 o 
   6   0  12     1670.70     1758.78    112.34 o 
   7   0  12        2.42      -10.63     19.74 o 
  -8   1  12      504.94      555.64     45.91 o 
  -7   1  12        3.35        7.81     12.95 o 
  -6   1  12     1269.92     1410.37    102.48 o 
  -5   1  12      538.01      459.18     21.98 o 
  -4   1  12     2479.19     2503.65     69.63 o 
  -3   1  12     2105.63     2184.37     64.55 o 
  -2   1  12      332.81      387.62     22.77 o 
  -1   1  12     4516.41     4694.07    124.64 o 
   0   1  12      706.40      771.77     30.84 o 
   1   1  12     5021.60     4928.37    119.42 o 
   2   1  12        2.81       14.86      7.59 o 
   3   1  12     3456.81     3381.35    116.91 o 
   4   1  12     1079.07     1066.42     30.61 o 
   5   1  12     1077.69     1007.83     49.61 o 
   6   1  12      250.79      236.34     31.43 o 
   7   1  12      356.16      387.13     48.58 o 
   8   1  12      423.52      409.14     86.53 o 
  -8   2  12      110.54      105.01     23.45 o 
  -7   2  12      430.47      415.97     55.41 o 
  -6   2  12     1231.14     1248.68     94.88 o 
  -5   2  12       48.61       68.12      9.28 o 
  -4   2  12     3504.41     3760.19    124.11 o 
  -3   2  12        0.93        8.25      7.59 o 
  -2   2  12     2050.10     2221.47     58.75 o 
  -1   2  12       46.17       51.75     11.66 o 
   0   2  12     5641.16     5829.02    159.16 o 
   1   2  12      491.70      500.33     33.66 o 
   2   2  12     1707.08     1754.40     57.83 o 
   3   2  12     1985.21     1914.86     84.88 o 
   4   2  12       89.00       98.84     12.32 o 
   5   2  12     1044.36     1085.05     31.39 o 
   6   2  12        3.67        4.87      7.26 o 
   7   2  12      204.56      204.75     35.83 o 
   8   2  12       25.87       40.99     25.05 o 
  -8   3  12       73.34       86.42     21.83 o 
  -7   3  12      851.52      846.37     81.22 o 
  -6   3  12        1.50        6.32     13.28 o 
  -5   3  12     1701.95     1994.63    124.49 o 
  -4   3  12      566.29      623.44     29.68 o 
  -3   3  12     1964.77     2209.01    110.06 o 
  -2   3  12      952.71      978.27     50.89 o 
  -1   3  12      468.52      499.69     38.70 o 
   0   3  12      954.62      959.76     42.48 o 
   1   3  12      456.90      443.28     27.92 o 
   2   3  12     2093.03     2169.43     58.64 o 
   3   3  12       67.82       69.59     10.83 o 
   4   3  12     1829.04     1816.05     61.27 o 
   5   3  12      487.30      510.16     24.16 o 
   6   3  12       71.16       67.55      9.49 o 
   7   3  12      364.19      327.06     28.47 o 
   8   3  12        5.27        9.99      6.06 o 
  -7   4  12      140.89      186.73     39.47 o 
  -6   4  12     1019.49      998.95     82.74 o 
  -5   4  12      550.48      557.92     92.61 o 
  -4   4  12      423.58      459.24     50.86 o 
  -3   4  12     1991.48     2006.35     80.72 o 
  -2   4  12        3.21       12.73     11.46 o 
  -1   4  12     1221.42     1273.92     42.00 o 
   0   4  12       49.99       68.21     11.73 o 
   1   4  12      534.05      552.23     25.76 o 
   2   4  12      245.91      271.10     23.61 o 
   3   4  12      535.87      567.83     25.49 o 
   4   4  12     1451.89     1483.91     51.70 o 
   5   4  12       21.04       16.47      9.70 o 
   6   4  12      495.01      510.27     41.83 o 
   7   4  12      406.46      398.50     51.71 o 
   8   4  12       31.92       31.55      7.93 o 
   9   4  12      354.04      264.92     20.50 o 
  -7   5  12      145.91      121.45     35.68 o 
  -6   5  12      515.20      479.74     56.93 o 
  -5   5  12      118.27       85.02     28.84 o 
  -4   5  12      980.87     1016.43     95.64 o 
  -3   5  12      449.99      482.17     35.13 o 
  -2   5  12      814.29      777.13     42.61 o 
  -1   5  12      908.43      893.43     52.24 o 
   0   5  12        0.92       -4.47     12.00 o 
   1   5  12      643.38      662.42     30.06 o 
   2   5  12       47.41       47.38     13.20 o 
   3   5  12      491.73      531.30     30.26 o 
   4   5  12      835.69      885.41     34.67 o 
   5   5  12      165.06      197.86     27.49 o 
   6   5  12     1730.28     1620.81     74.92 o 
   7   5  12       26.64       20.32      8.32 o 
   8   5  12      552.72      537.43     45.98 o 
   9   5  12      272.75      218.83     17.60 o 
  -7   6  12      454.39      505.55     97.92 o 
  -6   6  12       51.00       61.49     27.33 o 
  -5   6  12      140.58      121.45     31.12 o 
  -4   6  12      327.32      335.11     30.29 o 
  -3   6  12        1.65       25.42     13.68 o 
  -2   6  12     1104.98     1037.69     51.79 o 
  -1   6  12      211.39      239.85     24.92 o 
   0   6  12      284.94      286.83     25.99 o 
   1   6  12     1562.33     1509.21     62.52 o 
   2   6  12        1.55       -1.56      9.08 o 
   3   6  12     1564.42     1665.83     61.69 o 
   4   6  12      171.84      182.75     18.59 o 
   5   6  12     1658.39     1708.20     74.68 o 
   6   6  12      377.20      385.95     25.62 o 
   7   6  12      852.75      803.77     49.04 o 
   8   6  12      250.70      240.38     31.01 o 
   9   6  12        6.30      -10.49     11.06 o 
  -6   7  12        1.91       13.66     20.50 o 
  -5   7  12      222.97      195.08     37.19 o 
  -4   7  12      282.32      275.29     28.43 o 
  -3   7  12       56.26       46.80     19.23 o 
  -2   7  12      981.33      910.08     59.62 o 
  -1   7  12       28.53       24.40     17.47 o 
   0   7  12     1475.68     1332.46    127.90 o 
   1   7  12      751.99      722.41     65.13 o 
   2   7  12      727.74      703.97     48.82 o 
   3   7  12     1053.67     1060.71     51.39 o 
   4   7  12      719.95      796.91     38.50 o 
   5   7  12     1102.76     1187.85     54.72 o 
   6   7  12      249.57      291.41     39.70 o 
   7   7  12     1801.01     1693.75    131.98 o 
   8   7  12        0.04        3.56     10.66 o 
   9   7  12      291.39      306.87     56.13 o 
  -5   8  12      264.85      242.90     39.47 o 
  -4   8  12       59.81       44.53     20.69 o 
  -3   8  12      949.65      944.17    101.72 o 
  -2   8  12      435.12      408.75     34.34 o 
  -1   8  12     1480.82     1447.55    130.94 o 
   0   8  12     1778.38     1739.84    168.14 o 
   1   8  12      364.73      339.21     30.06 o 
   2   8  12     2022.04     1997.01    122.21 o 
   3   8  12       47.52       44.03     16.64 o 
   4   8  12     2839.63     3001.35    135.89 o 
   5   8  12       31.08       33.64     13.60 o 
   6   8  12      607.86      686.19     36.10 o 
   7   8  12       68.35       62.20     14.30 o 
   8   8  12      450.15      497.19     49.56 o 
   9   8  12      106.26       94.39     15.90 o 
  -5   9  12      129.48        7.59     18.98 o 
  -4   9  12      387.63      435.88     43.91 o 
  -3   9  12     1024.97     1027.12     70.21 o 
  -2   9  12      162.92      169.94     30.08 o 
  -1   9  12     1233.35     1199.84    103.61 o 
   0   9  12        3.16       -4.17     12.35 o 
   1   9  12     1724.23     1600.57    163.20 o 
   2   9  12      446.74      439.74     52.00 o 
   3   9  12      812.68      868.14     61.71 o 
   4   9  12      494.15      538.45     41.33 o 
   5   9  12      810.30      811.64     64.52 o 
   6   9  12      198.06      265.02     25.08 o 
   7   9  12      131.09      159.81     21.75 o 
   8   9  12      696.85      618.06     62.58 o 
  -4  10  12      462.93      402.21     36.74 o 
  -3  10  12       71.40       65.53     19.05 o 
  -2  10  12      835.73      832.99     76.67 o 
  -1  10  12      169.62      151.43     24.67 o 
   0  10  12      720.48      779.18    140.05 o 
   1  10  12      829.66      871.87     75.91 o 
   2  10  12      193.29      234.59     27.90 o 
   3  10  12      798.30      842.89     51.16 o 
   4  10  12       56.04      112.98     25.05 o 
   5  10  12      438.42      458.46     49.19 o 
   6  10  12        6.73        8.76     13.92 o 
   7  10  12       27.76       18.04     14.76 o 
   8  10  12       55.16       69.06     18.71 o 
  -3  11  12      118.74      124.37     28.58 o 
  -2  11  12      428.68      407.98     37.28 o 
  -1  11  12       62.80       89.40     25.28 o 
   0  11  12      636.75      647.92     61.86 o 
   1  11  12       21.59        5.15     12.61 o 
   2  11  12      276.54      367.29     79.32 o 
   3  11  12      154.62      118.50     28.73 o 
   4  11  12      130.58      149.64     26.30 o 
   5  11  12      131.21      114.62     31.50 o 
   6  11  12       23.12        9.11     15.03 o 
   7  11  12       64.17       78.81     21.41 o 
   8  11  12        1.38       -0.36     12.49 o 
  -2  12  12        7.71        7.59     13.68 o 
  -1  12  12      154.02      178.46     27.64 o 
   0  12  12       35.44       37.46     17.98 o 
   1  12  12       86.41       94.13     22.54 o 
   2  12  12       65.96       25.81     23.53 o 
   3  12  12       12.76       14.38     15.23 o 
   4  12  12      284.49      302.81     35.62 o 
   5  12  12       25.67       38.14     24.22 o 
   6  12  12       65.77       81.15     29.98 o 
   7  12  12       85.67       96.83     42.61 o 
   0  13  12       11.64        7.09     26.57 o 
   1  13  12      118.69      113.96     24.42 o 
   2  13  12      109.87       38.28     37.95 o 
   3  13  12       26.87       14.89     16.61 o 
   4  13  12      152.34       91.30     71.73 o 
   5  13  12        0.10       36.96     20.62 o 
   6  13  12      193.79      211.12     34.54 o 
   3  14  12      251.12      241.32    157.51 o 
   4  14  12       42.92       33.34     34.24 o 
  -4  -6  13       19.87       11.65     12.52 o 
  -3  -6  13      790.52      769.57    113.10 o 
  -2  -6  13       17.89       20.05     13.86 o 
  -1  -6  13     1578.73     1435.17    138.00 o 
   0  -6  13      219.75      217.86     33.40 o 
  -5  -5  13       17.84       11.22     15.18 o 
  -4  -5  13     1000.86     1048.65     99.82 o 
  -3  -5  13      323.87      319.26     25.25 o 
  -2  -5  13     1003.70      927.89     89.57 o 
  -1  -5  13      940.46      871.59     70.59 o 
   0  -5  13      896.02      824.65     53.79 o 
   1  -5  13     1116.76     1231.22     83.50 o 
   2  -5  13       80.43      107.03     31.88 o 
  -6  -4  13      470.75      504.53     39.87 o 
  -5  -4  13      769.07      798.37     45.70 o 
  -4  -4  13     1255.00     1265.95     75.91 o 
  -3  -4  13      106.54       87.31     25.43 o 
  -2  -4  13     2182.36     2008.52     86.53 o 
  -1  -4  13       10.92       20.92     14.80 o 
   0  -4  13     1977.56     1837.08     98.02 o 
   1  -4  13       49.40       48.90     12.05 o 
   2  -4  13      835.75      839.29     45.36 o 
   3  -4  13      404.05      360.45     33.01 o 
  -7  -3  13      720.71      713.85     51.24 o 
  -6  -3  13       33.76       24.98     22.39 o 
  -5  -3  13     1551.71     1607.28    106.94 o 
  -4  -3  13       82.97       58.06     44.79 o 
  -3  -3  13     1769.43     1700.80     87.78 o 
  -2  -3  13      485.24      505.23     26.30 o 
  -1  -3  13     1316.99     1347.86     41.27 o 
   0  -3  13      470.32      437.52     18.53 o 
   1  -3  13      392.16      368.41     19.69 o 
   2  -3  13      504.42      420.46     39.56 o 
   3  -3  13        0.56        9.16     12.52 o 
   4  -3  13      433.56      511.69     51.60 o 
  -7  -2  13       76.07       43.71     18.78 o 
  -6  -2  13      678.45      712.18     54.34 o 
  -5  -2  13      438.74      511.42     45.59 o 
  -4  -2  13      589.05      536.42     43.36 o 
  -3  -2  13      748.15      702.00     34.56 o 
  -2  -2  13      468.27      466.97     63.00 o 
  -1  -2  13      732.73      765.40     52.38 o 
   0  -2  13        0.38        8.19      9.18 o 
   1  -2  13      284.02      265.31     48.20 o 
   2  -2  13       61.73       71.26     14.49 o 
   3  -2  13      209.26      174.50     16.99 o 
   4  -2  13      364.26      313.50     65.28 o 
   5  -2  13        6.32       18.98     20.50 o 
  -7  -1  13      182.92      193.55     28.61 o 
  -6  -1  13      482.36      503.23     52.38 o 
  -5  -1  13       73.48       87.91     27.33 o 
  -4  -1  13      430.29      372.68     62.24 o 
  -3  -1  13       13.82       24.94      8.35 o 
  -2  -1  13      439.06      417.04     29.60 o 
  -1  -1  13      224.78      227.19     27.33 o 
   0  -1  13      156.54      158.34     25.16 o 
   1  -1  13      826.41      823.30     33.93 o 
   2  -1  13       24.40       27.21      9.82 o 
   3  -1  13      692.74      643.15     42.89 o 
   4  -1  13      347.83      258.74     25.81 o 
   5  -1  13      276.79      276.30     40.99 o 
   6  -1  13      785.55      716.57     71.35 o 
  -7   0  13      408.91      505.11     53.55 o 
  -6   0  13       35.51       35.93     16.60 o 
  -5   0  13      478.42      536.67     56.93 o 
  -4   0  13      275.98      285.79     17.84 o 
  -3   0  13        6.73        5.76      9.27 o 
  -2   0  13      874.28      929.10     59.59 o 
  -1   0  13       51.92       41.29     16.70 o 
   0   0  13     1167.44     1164.21     43.32 o 
   1   0  13      830.78      814.79     41.01 o 
   2   0  13      714.76      704.82     23.70 o 
   3   0  13     1919.94     1844.86     70.92 o 
   4   0  13       10.86       10.68      6.16 o 
   5   0  13     1440.82     1171.86    172.69 o 
   6   0  13      210.84      189.77     66.04 o 
  -7   1  13      229.65      230.88     30.04 o 
  -6   1  13       32.17       20.50     22.77 o 
  -5   1  13      540.05      483.99     61.11 o 
  -4   1  13      359.61      354.34     55.79 o 
  -3   1  13      384.87      374.02     27.16 o 
  -2   1  13      800.09      895.20     50.10 o 
  -1   1  13      319.94      325.70     21.20 o 
   0   1  13     1156.44     1216.81     36.74 o 
   1   1  13       95.28       76.34     12.45 o 
   2   1  13     2250.32     2256.25     62.24 o 
   3   1  13      647.83      635.06     30.35 o 
   4   1  13      679.15      706.99     33.17 o 
   5   1  13     1263.68     1137.85     89.46 o 
   6   1  13      419.47      321.05     42.13 o 
   7   1  13      974.17      977.69     87.29 o 
  -7   2  13       73.31       50.18     25.43 o 
  -6   2  13      103.34      102.48     32.64 o 
  -5   2  13      479.03      498.57     42.13 o 
  -4   2  13        0.83        0.34      5.67 o 
  -3   2  13     2014.12     2109.02     67.45 o 
  -2   2  13      637.03      612.98     29.42 o 
  -1   2  13     1636.87     1709.16     50.34 o 
   0   2  13     1687.50     1713.56     55.26 o 
   1   2  13      254.16      269.91     17.39 o 
   2   2  13     1329.88     1358.79     46.40 o 
   3   2  13     1024.20     1001.82     34.67 o 
   4   2  13     1665.81     1584.25     70.30 o 
   5   2  13       33.79       34.76      7.55 o 
   6   2  13     1515.35     1313.38    137.01 o 
   7   2  13        3.05        7.63      9.36 o 
  -7   3  13       12.56       44.03     28.09 o 
  -6   3  13      443.70      434.95     58.45 o 
  -5   3  13      255.72      314.95     18.84 o 
  -4   3  13     1163.46     1332.86     56.55 o 
  -3   3  13      902.70     1000.08     41.61 o 
  -2   3  13      367.27      420.31     26.83 o 
  -1   3  13     1961.03     2075.68     60.60 o 
   0   3  13     1070.07     1126.09     40.70 o 
   1   3  13     1705.18     1731.66     51.32 o 
   2   3  13       28.96       48.75     10.38 o 
   3   3  13     2552.69     2573.02     71.41 o 
   4   3  13      227.92      250.10     32.12 o 
   5   3  13     1315.50     1334.82     90.45 o 
   6   3  13      354.94      358.78     30.66 o 
   7   3  13      305.66      321.35     46.10 o 
   8   3  13      346.73      309.40     48.20 o 
  -7   4  13      170.06      178.38     42.51 o 
  -6   4  13      658.50      705.94    116.90 o 
  -5   4  13      162.14       85.62     82.74 o 
  -4   4  13     1039.29      803.70    280.86 o 
  -3   4  13      238.55      250.39     26.99 o 
  -2   4  13     1823.89     2045.28     97.41 o 
  -1   4  13      143.28      163.98     18.80 o 
   0   4  13     4956.43     5085.96    160.70 o 
   1   4  13       28.19       41.37     12.74 o 
   2   4  13     1095.33     1133.32     40.29 o 
   3   4  13      836.15      861.80     34.62 o 
   4   4  13      638.51      643.34     33.73 o 
   5   4  13     1272.41     1244.47     60.75 o 
   6   4  13       55.06       53.34     10.14 o 
   7   4  13      360.38      313.73     39.13 o 
   8   4  13       65.59       53.08      9.75 o 
  -6   5  13       11.51       34.92     26.57 o 
  -5   5  13     1414.39     1541.69    170.79 o 
  -4   5  13       54.36       53.89     26.57 o 
  -3   5  13     1673.28     1716.99     78.06 o 
  -2   5  13      666.65      658.12     42.07 o 
  -1   5  13     1122.91     1073.13     53.89 o 
   0   5  13     1638.92     1684.40     89.64 o 
   1   5  13      685.96      726.76     33.54 o 
   2   5  13      694.50      719.31     39.29 o 
   3   5  13        0.97      -10.04     10.04 o 
   4   5  13     1118.76     1121.14     57.97 o 
   5   5  13      149.73      154.98     26.51 o 
   6   5  13      258.23      264.13     35.24 o 
   7   5  13      338.28      315.20     53.81 o 
   8   5  13       13.02        2.23      9.83 o 
  -6   6  13      632.83      645.97     71.35 o 
  -5   6  13      240.30      293.00     46.30 o 
  -4   6  13      354.33      329.77     39.84 o 
  -3   6  13     1139.62     1163.32     61.19 o 
  -2   6  13       81.75       96.26     56.55 o 
  -1   6  13     2096.03     1967.93     82.39 o 
   0   6  13       42.71       24.42     13.68 o 
   1   6  13      580.98      620.92     47.43 o 
   2   6  13      245.85      250.74     25.89 o 
   3   6  13       74.92       76.03     15.97 o 
   4   6  13      334.58      319.58     23.87 o 
   5   6  13       26.71       16.19     11.55 o 
   6   6  13      438.51      429.42     25.99 o 
   7   6  13      316.48      279.99     45.24 o 
   8   6  13      209.18      171.35     20.35 o 
  -5   7  13        1.37      -23.53     23.53 o 
  -4   7  13      386.30      331.00     41.75 o 
  -3   7  13      175.09      197.83     32.03 o 
  -2   7  13      439.94      452.71     35.95 o 
  -1   7  13      377.46      384.06     41.75 o 
   0   7  13      114.81      100.53     20.12 o 
   1   7  13      401.11      413.79     39.74 o 
   2   7  13      351.75      386.84     31.55 o 
   3   7  13      283.27      300.79     24.49 o 
   4   7  13      478.43      525.74     34.49 o 
   5   7  13       61.49       81.50     15.12 o 
   6   7  13      552.68      528.77     68.24 o 
   7   7  13        0.14       10.72      9.59 o 
   8   7  13      534.85      565.98     46.27 o 
  -5   8  13       50.11       73.63     50.10 o 
  -4   8  13      185.11      190.08     27.36 o 
  -3   8  13        0.63       13.95     14.22 o 
  -2   8  13      277.94      295.68     30.86 o 
  -1   8  13       69.41       41.04     20.41 o 
   0   8  13      269.51      288.45     29.79 o 
   1   8  13      449.38      457.22     69.46 o 
   2   8  13        3.67       -7.11     12.61 o 
   3   8  13     1270.89     1267.20     65.38 o 
   4   8  13      115.82      136.47     20.39 o 
   5   8  13      846.34      899.14     55.08 o 
   6   8  13       89.80       96.19     18.74 o 
   7   8  13      704.41      660.15     59.52 o 
   8   8  13      369.13      341.01     28.58 o 
  -4   9  13      161.91      112.25     39.14 o 
  -3   9  13       59.40       58.22     23.33 o 
  -2   9  13      284.66      298.57     52.82 o 
  -1   9  13       23.27       10.83     16.89 o 
   0   9  13      649.65      636.64     74.01 o 
   1   9  13       72.91       92.72     34.88 o 
   2   9  13      745.29      693.95     64.52 o 
   3   9  13      421.60      421.86     45.41 o 
   4   9  13      523.62      532.70     52.82 o 
   5   9  13      900.38     1024.89     66.90 o 
   6   9  13       44.41       48.30     15.95 o 
   7   9  13      682.85      706.21     82.24 o 
   8   9  13       13.89        3.55     10.13 o 
  -3  10  13      452.75      456.33     40.78 o 
  -2  10  13      125.47      126.15     24.69 o 
  -1  10  13      478.34      478.15     41.06 o 
   0  10  13      676.48      706.41     69.46 o 
   1  10  13      256.05      300.84     39.74 o 
   2  10  13      896.85      765.16     72.49 o 
   3  10  13       17.05       29.18     16.90 o 
   4  10  13      964.95     1086.34     65.86 o 
   5  10  13       72.07       57.53     20.91 o 
   6  10  13      439.16      462.44     35.75 o 
   7  10  13       13.51       10.11     12.65 o 
  -2  11  13       78.33       55.67     20.85 o 
  -1  11  13      326.55      361.55     37.30 o 
   0  11  13        5.50        9.49     15.03 o 
   1  11  13      872.10      823.55     55.50 o 
   2  11  13        2.52       -1.45     15.14 o 
   3  11  13      341.46      403.70     38.10 o 
   4  11  13      110.88      140.73     27.64 o 
   5  11  13      251.10      353.61     41.24 o 
   6  11  13      292.26      365.92     36.11 o 
   7  11  13       35.68       38.10     23.76 o 
  -1  12  13       26.99       -2.11     14.22 o 
   0  12  13      415.92      397.90     51.14 o 
   1  12  13      314.33      365.71     39.96 o 
   2  12  13      355.58      392.31    235.69 o 
   3  12  13      305.32      317.17     36.62 o 
   4  12  13        3.11       10.88     20.58 o 
   5  12  13      313.75      346.39     44.16 o 
   6  12  13       18.05       46.30     37.95 o 
   1  13  13        0.49       -1.65     13.68 o 
   2  13  13      265.53      133.78    121.45 o 
   3  13  13       20.10       11.18     16.90 o 
   4  13  13      100.58       91.92     25.93 o 
   5  13  13       60.26       97.99     28.45 o 
  -3  -5  14      278.04      290.80     55.79 o 
  -2  -5  14      573.86      557.98     58.83 o 
  -1  -5  14      356.62      326.92     28.50 o 
  -5  -4  14      521.55      535.63     49.06 o 
  -4  -4  14       34.15       18.60     27.71 o 
  -3  -4  14      751.00      782.06     38.65 o 
  -2  -4  14        6.91        2.78     15.18 o 
  -1  -4  14     1605.87     1529.83    127.90 o 
   0  -4  14      134.49       92.09     10.38 o 
   1  -4  14     1052.34      955.68     64.52 o 
   2  -4  14      458.34      486.57     47.82 o 
  -5  -3  14       43.63       16.05     18.22 o 
  -4  -3  14     1233.84     1312.49     66.04 o 
  -3  -3  14      430.95      488.19     90.71 o 
  -2  -3  14      678.27      680.18     51.00 o 
  -1  -3  14     1155.24     1161.17     67.22 o 
   0  -3  14      728.78      738.13     40.36 o 
   1  -3  14     1592.16     1485.58     64.57 o 
   2  -3  14      109.95      128.28     28.09 o 
   3  -3  14     1192.25     1176.57    131.32 o 
  -6  -2  14      326.94      325.17     34.47 o 
  -5  -2  14      611.09      628.68     50.26 o 
  -4  -2  14     1285.53     1235.62     59.74 o 
  -3  -2  14       73.44       41.77     19.68 o 
  -2  -2  14     1664.29     1546.99    116.48 o 
  -1  -2  14        6.60        2.17      8.21 o 
   0  -2  14     1544.16     1540.57     55.01 o 
   1  -2  14       58.44       66.87     12.40 o 
   2  -2  14     1335.53     1233.93     44.21 o 
   3  -2  14      295.43      272.51     63.76 o 
   4  -2  14      358.26      330.20     45.54 o 
  -6  -1  14       69.43       61.96     33.01 o 
  -5  -1  14     1562.40     1629.74     79.11 o 
  -4  -1  14        5.69        0.98      5.93 o 
  -3  -1  14     1471.34     1472.97    113.48 o 
  -2  -1  14      378.75      401.36     56.17 o 
  -1  -1  14     1026.84     1042.82     41.58 o 
   0  -1  14      743.20      715.38     32.98 o 
   1  -1  14      591.16      588.96     29.93 o 
   2  -1  14      806.04      774.87     46.68 o 
   3  -1  14      166.01      112.19     29.98 o 
   4  -1  14      511.38      467.59     52.38 o 
   5  -1  14       71.83       78.94     29.60 o 
  -6   0  14      846.43      865.11     56.83 o 
  -5   0  14      286.23      389.41     52.38 o 
  -4   0  14     1144.08     1042.04    138.15 o 
  -3   0  14      831.09      770.08     51.24 o 
  -2   0  14      228.08      237.03     17.77 o 
  -1   0  14     1238.74     1245.26     59.59 o 
   0   0  14       11.59       21.60     10.37 o 
   1   0  14      613.65      619.23     31.40 o 
   2   0  14       83.23       72.57     17.50 o 
   3   0  14      271.27      264.41     30.66 o 
   4   0  14      421.85      402.88     38.51 o 
   5   0  14        2.12       -5.31     18.22 o 
  -6   1  14      470.37      535.15     66.04 o 
  -5   1  14      182.85      178.38     40.99 o 
  -4   1  14      646.61      614.77     39.09 o 
  -3   1  14       83.61       73.35     11.05 o 
  -2   1  14      565.01      580.56     55.41 o 
  -1   1  14      943.75      900.95     38.73 o 
   0   1  14      113.02      127.37     26.98 o 
   1   1  14      619.26      674.06     36.50 o 
   2   1  14       50.26       49.38     11.34 o 
   3   1  14      413.87      394.96     18.26 o 
   4   1  14      251.20      243.48     24.56 o 
   5   1  14      172.04      126.60     14.49 o 
   6   1  14      515.84      488.85     60.73 o 
  -6   2  14       69.42       88.05     34.16 o 
  -5   2  14      349.19      358.28     52.38 o 
  -4   2  14      195.95      174.33     15.44 o 
  -3   2  14        1.70       13.09      8.21 o 
  -2   2  14      715.49      737.18     33.91 o 
  -1   2  14      122.65      102.32     12.78 o 
   0   2  14      444.68      495.02     27.11 o 
   1   2  14      350.67      366.46     24.11 o 
   2   2  14       63.88       65.98     11.95 o 
   3   2  14     1385.64     1340.91     40.99 o 
   4   2  14        0.48       -6.21      6.44 o 
   5   2  14     1059.61      937.90    100.09 o 
   6   2  14       60.92       42.70     11.76 o 
  -6   3  14        1.11       44.03     28.09 o 
  -5   3  14      166.90      163.20     65.28 o 
  -4   3  14       68.47       70.60     11.78 o 
  -3   3  14      127.54      128.39     34.16 o 
  -2   3  14      515.35      554.94     26.40 o 
  -1   3  14      107.72      119.22     19.64 o 
   0   3  14     2537.41     2598.13     75.83 o 
   1   3  14      105.77      114.18     14.34 o 
   2   3  14      959.80     1007.51     41.24 o 
   3   3  14      244.99      237.46     17.76 o 
   4   3  14      925.88      895.17     79.03 o 
   5   3  14      438.32      441.23     24.34 o 
   6   3  14      768.44      709.00     55.82 o 
   7   3  14      601.66      535.66     46.94 o 
  -6   4  14       35.20       48.58     29.60 o 
  -5   4  14      221.53      251.13     19.37 o 
  -4   4  14        2.09       -5.28     21.63 o 
  -3   4  14      998.09     1085.99     57.31 o 
  -2   4  14       89.81       93.86     13.69 o 
  -1   4  14      880.56      982.28     42.60 o 
   0   4  14     1751.06     1751.33     59.23 o 
   1   4  14     1283.98     1387.47     54.41 o 
   2   4  14     1053.98     1158.99     48.40 o 
   3   4  14      477.41      499.70     26.73 o 
   4   4  14     1516.89     1515.92    131.31 o 
   5   4  14       55.30       43.94     12.50 o 
   6   4  14     1534.36     1421.97    159.90 o 
   7   4  14        9.91       16.09      8.20 o 
  -6   5  14      370.11      352.21     94.13 o 
  -5   5  14      163.49      112.34     35.68 o 
  -4   5  14      275.54      292.24     46.30 o 
  -3   5  14      624.21      647.03     53.78 o 
  -2   5  14      777.79      841.42     55.38 o 
  -1   5  14      773.42      928.38     67.64 o 
   0   5  14      626.92      639.60     44.02 o 
   1   5  14     4194.30     4480.19    162.30 o 
   2   5  14       29.20       26.24     13.88 o 
   3   5  14     1593.49     1681.74     58.85 o 
   4   5  14      280.31      282.73     24.57 o 
   5   5  14      741.84      713.02     72.94 o 
   6   5  14      299.37      238.12     40.38 o 
   7   5  14      347.95      311.67     42.83 o 
  -5   6  14      177.09      144.22     40.23 o 
  -4   6  14      597.57      684.69     69.84 o 
  -3   6  14        0.93       -1.15     14.25 o 
  -2   6  14     1400.94     1401.19     70.58 o 
  -1   6  14       16.29       22.59     14.75 o 
   0   6  14     1530.22     1601.38     76.67 o 
   1   6  14      485.23      543.96     39.65 o 
   2   6  14     1055.33     1145.61     48.76 o 
   3   6  14      932.62     1023.99     65.13 o 
   4   6  14       90.19      102.57     15.66 o 
   5   6  14      630.68      608.74     30.65 o 
   6   6  14       11.16       10.38     10.86 o 
   7   6  14      205.78      165.26     18.52 o 
  -5   7  14      747.34      692.28     77.43 o 
  -4   7  14       96.88      120.03     24.95 o 
  -3   7  14      408.11      427.12     38.91 o 
  -2   7  14      728.32      721.98     49.38 o 
  -1   7  14      523.14      513.18     48.85 o 
   0   7  14      602.67      601.99     51.03 o 
   1   7  14      160.90      170.30     25.21 o 
   2   7  14      555.11      583.57     40.83 o 
   3   7  14       49.43       39.52     13.72 o 
   4   7  14      351.59      384.59     31.74 o 
   5   7  14      124.47      130.34     17.13 o 
   6   7  14       66.52       60.54     17.62 o 
   7   7  14       53.54       62.02     13.04 o 
  -4   8  14      194.84      179.75     29.25 o 
  -3   8  14      391.14      412.94     39.18 o 
  -2   8  14        0.21       -0.38     26.19 o 
  -1   8  14      515.16      582.10     52.14 o 
   0   8  14        4.36        2.19     12.07 o 
   1   8  14      168.51      185.26     27.07 o 
   2   8  14      111.47      110.64     28.61 o 
   3   8  14       73.85       76.10     17.26 o 
   4   8  14      301.59      375.42     29.04 o 
   5   8  14       18.31      -13.95     13.95 o 
   6   8  14      146.71      131.42     38.44 o 
   7   8  14      154.87      129.62     21.02 o 
  -3   9  14       30.94       34.20     18.76 o 
  -2   9  14      116.21      109.63     29.00 o 
  -1   9  14      155.24      177.55     27.91 o 
   0   9  14       29.36       42.13     18.25 o 
   1   9  14      149.80      137.69     33.40 o 
   2   9  14       45.97       36.55     17.69 o 
   3   9  14      452.98      428.97     49.56 o 
   4   9  14      214.31      159.32     57.45 o 
   5   9  14       53.99       59.47     19.14 o 
   6   9  14      247.63      269.03     29.62 o 
   7   9  14        1.13        4.58     10.19 o 
  -2  10  14      121.83      136.66     29.98 o 
  -1  10  14       51.98       43.25     19.59 o 
   0  10  14       81.60       85.71     23.34 o 
   1  10  14      178.92      214.61     40.99 o 
   2  10  14       41.29       39.09     18.51 o 
   3  10  14      305.58      371.66     39.08 o 
   4  10  14        2.02       -9.11     21.63 o 
   5  10  14      349.29      391.20     32.40 o 
   6  10  14      123.87      119.55     42.49 o 
  -1  11  14       19.08       10.79     16.08 o 
   0  11  14      364.20      350.45     40.50 o 
   1  11  14       54.37       14.27     21.37 o 
   2  11  14      309.92      316.72     37.30 o 
   3  11  14       78.85      102.44     25.75 o 
   4  11  14      310.36      375.80     52.92 o 
   5  11  14      507.64      492.50     56.55 o 
   6  11  14       81.27       94.45     20.54 o 
   0  12  14      236.64      246.07     43.81 o 
   1  12  14       52.24       68.66     25.46 o 
   2  12  14      547.50      665.39     55.75 o 
   3  12  14        3.08      -10.55     20.31 o 
   4  12  14      377.12      366.41    127.52 o 
   5  12  14       14.38        1.55     14.46 o 
  -3  -3  15      491.87      538.23     46.30 o 
  -2  -3  15      167.96      170.34     16.99 o 
  -1  -3  15      194.81      220.89     14.84 o 
   0  -3  15     1161.75     1092.82     36.74 o 
   1  -3  15        7.13      -30.36     31.12 o 
  -4  -2  15      103.69       75.12     44.79 o 
  -3  -2  15      703.42      736.59     38.58 o 
  -2  -2  15        0.07       -7.36      7.36 o 
  -1  -2  15      803.72      844.24     33.44 o 
   0  -2  15      292.79      335.46     48.20 o 
   1  -2  15     1308.16     1289.68     59.27 o 
   2  -2  15      416.24      391.68     69.84 o 
  -5  -1  15       32.99       82.32     24.51 o 
  -4  -1  15     1392.31     1536.51     98.68 o 
  -3  -1  15      363.27      324.44     44.03 o 
  -2  -1  15      685.53      675.32     41.04 o 
  -1  -1  15     1174.61     1165.54     58.07 o 
   0  -1  15      488.40      466.29     33.98 o 
   1  -1  15     1810.72     1755.45     66.50 o 
   2  -1  15      239.51      225.51     57.69 o 
   3  -1  15     1107.48     1074.09     78.94 o 
  -5   0  15      537.08      442.58    270.61 o 
  -4   0  15     1117.26     1222.11     98.68 o 
  -3   0  15      270.00      297.96     26.77 o 
  -2   0  15     1800.93     1786.43     69.73 o 
  -1   0  15        0.78       -9.84     10.55 o 
   0   0  15     1806.77     1839.69     68.24 o 
   1   0  15       42.18       42.51     13.42 o 
   2   0  15     1314.97     1295.60    100.58 o 
   3   0  15      268.00      225.02     20.87 o 
   4   0  15      253.24      243.66     41.75 o 
  -5   1  15     1075.79     1050.56     99.44 o 
  -4   1  15        4.38        9.11     34.92 o 
  -3   1  15     1508.17     1511.71     69.08 o 
  -2   1  15      397.98      409.11     25.39 o 
  -1   1  15      958.79     1075.92     45.93 o 
   0   1  15      925.74      971.10     45.16 o 
   1   1  15      208.13      239.64     22.52 o 
   2   1  15      434.26      445.84     23.23 o 
   3   1  15       58.10       63.92     11.31 o 
   4   1  15      369.37      353.80     23.76 o 
   5   1  15       32.13       34.92     40.99 o 
  -5   2  15      214.78      185.21     72.87 o 
  -4   2  15      571.44      566.62     68.70 o 
  -3   2  15      465.52      428.78     38.77 o 
  -2   2  15      140.58      149.02     23.60 o 
  -1   2  15     1051.87     1092.82     58.63 o 
   0   2  15        7.19        8.20      8.18 o 
   1   2  15      455.69      451.94     27.38 o 
   2   2  15       52.39       50.22     10.58 o 
   3   2  15       23.27       18.86      9.67 o 
   4   2  15      165.49      172.70     13.50 o 
   5   2  15        0.14       -2.48      5.35 o 
  -5   3  15       24.54       15.18     24.29 o 
  -4   3  15      386.84      402.82     23.96 o 
  -3   3  15        7.76        6.85      8.76 o 
  -2   3  15      216.96      230.50     30.74 o 
  -1   3  15      245.47      273.42     20.04 o 
   0   3  15       86.85      108.39     16.90 o 
   1   3  15      329.13      406.94     31.12 o 
   2   3  15       19.54       34.85     10.50 o 
   3   3  15      306.99      304.77     22.65 o 
   4   3  15      247.34      256.96     19.60 o 
   5   3  15      179.17      164.23     22.07 o 
   6   3  15      356.95      317.83     26.96 o 
  -5   4  15      201.93      188.25     74.39 o 
  -4   4  15      111.21      121.83     16.29 o 
  -3   4  15        7.88       -2.70      8.59 o 
  -2   4  15      165.02      184.03     17.77 o 
  -1   4  15        3.55       13.41      9.69 o 
   0   4  15      465.11      544.19     39.48 o 
   1   4  15      238.30      291.13     21.94 o 
   2   4  15       87.82      129.54     15.97 o 
   3   4  15     1136.39     1163.64     43.19 o 
   4   4  15        1.23        2.82      7.36 o 
   5   4  15      478.43      464.16     32.65 o 
   6   4  15       55.65       51.44     11.38 o 
  -5   5  15      112.02      105.51     37.95 o 
  -4   5  15        8.90       -1.44     12.85 o 
  -3   5  15       73.59       79.15     17.94 o 
  -2   5  15      431.96      530.61     49.03 o 
  -1   5  15      156.04      147.24     17.97 o 
   0   5  15     1221.33     1295.96     51.80 o 
   1   5  15       43.16       40.17     13.15 o 
   2   5  15      772.38      860.37     45.19 o 
   3   5  15      218.23      230.78     24.68 o 
   4   5  15      805.42      774.74     85.05 o 
   5   5  15      250.30      280.43     36.78 o 
   6   5  15      196.82      153.56     31.36 o 
  -4   6  15        3.66       11.39     22.77 o 
  -3   6  15      668.50      719.24     80.84 o 
  -2   6  15       82.10       66.90     14.85 o 
  -1   6  15      477.52      521.11     31.75 o 
   0   6  15      163.01      162.99     26.40 o 
   1   6  15      948.14      995.20     46.70 o 
   2   6  15      512.37      577.39     34.32 o 
   3   6  15      143.26      172.55     22.95 o 
   4   6  15     1226.30     1195.16     58.60 o 
   5   6  15        1.05       16.00     10.59 o 
   6   6  15      543.58      533.97     34.17 o 
  -4   7  15      269.98      231.52     81.98 o 
  -3   7  15      304.26      297.25     44.25 o 
  -2   7  15      259.84      302.06     41.99 o 
  -1   7  15      482.65      526.33     64.90 o 
   0   7  15       93.61       92.72     21.99 o 
   1   7  15     1565.44     1697.43     72.25 o 
   2   7  15       86.20       91.12     24.68 o 
   3   7  15      678.07      720.99     39.94 o 
   4   7  15      211.26      214.03     22.15 o 
   5   7  15      394.73      374.76     32.62 o 
   6   7  15      163.53      157.06     24.88 o 
  -3   8  15        4.97        9.37     19.82 o 
  -2   8  15      599.90      641.99     62.30 o 
  -1   8  15       48.20       46.99     24.37 o 
   0   8  15      378.97      408.81     39.14 o 
   1   8  15      108.07      130.63     25.46 o 
   2   8  15      704.11      773.48     44.45 o 
   3   8  15      149.72      181.70     27.13 o 
   4   8  15      176.01      224.76     24.32 o 
   5   8  15      409.54      393.03     31.72 o 
   6   8  15        8.13       12.65     13.25 o 
  -2   9  15      226.33      250.91     42.58 o 
  -1   9  15      244.15      285.38     58.45 o 
   0   9  15      394.50      419.56     51.03 o 
   1   9  15      105.15      101.76     30.27 o 
   2   9  15      252.25      242.96     33.70 o 
   3   9  15       41.64       30.16     15.55 o 
   4   9  15      279.22      305.70     32.90 o 
   5   9  15       28.64       17.33     12.70 o 
   6   9  15       70.92       83.30     29.20 o 
  -1  10  15      253.14      253.14     36.49 o 
   0  10  15        3.12      -17.37     18.23 o 
   1  10  15      202.65      194.32     47.82 o 
   2  10  15       18.71       49.64     21.45 o 
   3  10  15       79.72       92.24     24.85 o 
   4  10  15      103.39       50.66     29.21 o 
   5  10  15        5.59       -0.23     11.96 o 
   0  11  15       15.99       26.31     20.62 o 
   1  11  15      134.17      141.62     38.27 o 
   2  11  15        0.20       14.71     22.53 o 
   3  11  15       70.28       75.52     24.85 o 
   4  11  15       73.00       65.95     26.19 o 
  -3  -1  16      220.16      150.03     53.92 o 
  -2  -1  16       98.56       94.05     15.56 o 
  -1  -1  16       95.94      114.46     16.56 o 
   0  -1  16      894.91      887.69     43.99 o 
   1  -1  16       21.82       21.72     15.02 o 
  -3   0  16      571.75      557.57    101.34 o 
  -2   0  16        9.43       21.19     10.55 o 
  -1   0  16      858.07      888.88     53.24 o 
   0   0  16      202.44      206.24     27.24 o 
   1   0  16     1636.21     1648.63     80.03 o 
   2   0  16      493.89      456.15     30.08 o 
  -4   1  16      817.27      986.04     91.85 o 
  -3   1  16      294.75      241.62     19.26 o 
  -2   1  16      701.78      710.30     47.39 o 
  -1   1  16      992.63      956.37     58.32 o 
   0   1  16      452.74      483.22     41.18 o 
   1   1  16     1157.32     1222.08     84.19 o 
   2   1  16      170.56      169.30     21.15 o 
   3   1  16     1246.10     1118.59    179.14 o 
  -4   2  16      612.22      606.50     72.11 o 
  -3   2  16      284.34      322.16     23.01 o 
  -2   2  16     1017.29      956.64     45.28 o 
  -1   2  16        4.88       25.27     14.06 o 
   0   2  16     1274.37     1335.80     68.76 o 
   1   2  16       42.71       59.18     15.48 o 
   2   2  16      889.17      899.44     41.17 o 
   3   2  16      219.50      204.66     19.30 o 
   4   2  16      426.98      385.54     22.88 o 
  -4   3  16        0.38        9.87     22.77 o 
  -3   3  16     1039.75      997.24     46.68 o 
  -2   3  16       85.52       50.47     20.87 o 
  -1   3  16      647.45      707.47     34.09 o 
   0   3  16      567.94      562.81     30.59 o 
   1   3  16      230.78      295.35     25.17 o 
   2   3  16      498.87      490.67     27.19 o 
   3   3  16       42.46       48.76     13.01 o 
   4   3  16      477.68      450.69     26.17 o 
  -4   4  16      411.93      429.01     27.35 o 
  -3   4  16      291.52      332.16     60.73 o 
  -2   4  16      165.34      181.80     21.72 o 
  -1   4  16      825.12      827.63     39.13 o 
   0   4  16        1.52       -3.34      9.32 o 
   1   4  16      774.21      822.33     51.31 o 
   2   4  16       67.53       75.11     14.40 o 
   3   4  16      122.82      127.99     18.47 o 
   4   4  16      213.28      171.78     25.28 o 
   5   4  16       19.13       34.64     15.43 o 
  -3   5  16        0.56       -3.04     17.46 o 
  -2   5  16      175.85      163.83     50.96 o 
  -1   5  16      139.06      142.91     20.26 o 
   0   5  16      104.06      112.83     19.91 o 
   1   5  16      265.30      286.81     27.90 o 
   2   5  16       16.83       18.65     11.27 o 
   3   5  16      424.36      412.83     30.90 o 
   4   5  16      312.65      338.68     45.05 o 
   5   5  16      226.73      205.89     20.18 o 
  -3   6  16       15.87       30.06     13.17 o 
  -2   6  16      216.70      194.48     30.22 o 
  -1   6  16        8.47       38.94     13.81 o 
   0   6  16      449.41      530.47     54.42 o 
   1   6  16      476.02      513.18     55.83 o 
   2   6  16      195.40      226.05     34.85 o 
   3   6  16      434.68      436.24     33.21 o 
   4   6  16        0.32       -6.59     11.20 o 
   5   6  16      411.31      369.26     36.95 o 
  -2   7  16      365.39      395.75     42.11 o 
  -1   7  16       39.61       45.90     15.51 o 
   0   7  16      369.22      394.85     35.65 o 
   1   7  16      239.82      194.56     24.07 o 
   2   7  16      716.78      794.98     44.98 o 
   3   7  16       42.44       26.68     15.69 o 
   4   7  16      427.23      475.71     77.88 o 
   5   7  16      307.85      313.71     29.52 o 
  -2   8  16       68.20       57.65     23.23 o 
  -1   8  16      337.25      342.98     40.93 o 
   0   8  16       42.66       23.16     21.51 o 
   1   8  16      186.18      238.08     31.44 o 
   2   8  16      814.20      884.28     53.49 o 
   3   8  16      286.99      295.57     29.19 o 
   4   8  16      486.75      490.52     44.97 o 
   5   8  16        3.02       19.11     12.86 o 
  -1   9  16      418.13      462.09     48.70 o 
   0   9  16       21.44       17.85     18.91 o 
   1   9  16      552.93      579.28     53.36 o 
   2   9  16       14.60        4.06     17.67 o 
   3   9  16      719.69      851.98     52.71 o 
   4   9  16       20.52        7.22     12.27 o 
   1  10  16       83.12       57.69     35.68 o 
   2  10  16      249.67      262.35     38.84 o 
   3  10  16      114.28       85.53     22.09 o 
  -1   2  17      688.59      742.68     96.02 o 
   0   2  17       49.40       51.87     16.32 o 
   1   2  17      790.02      861.84     49.54 o 
  -2   3  17      700.88      714.04     53.70 o 
  -1   3  17      432.07      384.65     31.95 o 
   0   3  17      331.02      378.67     26.18 o 
   1   3  17      663.37      746.40     36.92 o 
   2   3  17      105.58       97.40     15.72 o 
  -2   4  17      773.12      839.86     62.26 o 
  -1   4  17       10.00        2.80     11.92 o 
   0   4  17      895.61      973.16     45.94 o 
   1   4  17      108.64      116.94     18.38 o 
   2   4  17      608.09      676.13     41.50 o 
  -1   5  17      479.37      559.37     41.15 o 
   0   5  17      378.61      375.06     74.27 o 
   1   5  17      205.61      224.79     30.89 o 
   2   5  17      459.15      467.67     40.47 o 
   3   5  17       36.11       41.28     13.51 o 
  -1   6  17      314.89      361.71     76.48 o 
   0   6  17        1.82        1.94     11.24 o 
   1   6  17      250.85      268.28     26.66 o 
   2   6  17       36.59       35.29     16.02 o 
   3   6  17      124.90      138.15     19.55 o 
   0   7  17       89.41      104.76     20.21 o 
   1   7  17       52.30       59.38     19.96 o 
   2   7  17        0.75        6.99     12.20 o 
                                                 
